# Supplementary material for: Mathematical modelling of lymphatic filariasis elimination programmes in India: required duration of mass drug administration and post-treatment level of infection indicators
Source: Parasit Vectors. 2016 Sep 13;9(1):501. doi: 10.1186/s13071-016-1768-y (PMC5022201; doi:10.1186/s13071-016-1768-y)
Supplement: Additional file 1: — A zip file, containing instructions, executables and input files for running LYMFASIM. (ZIP 118 kb) [file 13071_2016_1768_MOESM1_ESM.zip › lymfasim_executables_20150904_PV/drugs.lid]

/ No of therapies involved
  5
/ 
/ Variation of drug-efficacy (0=between treatment; 1=between person)
  0
/
/ ====================================================
/ Drug 1
Single-dose DEC (using estimates from DBL / Tanzania)
/ ====================================================
/ Killing of worms:
/ ---------------- 
/ Fraction of patients with 100% killing and with 0% killing
/                           ----                  --
                            0.51                  0.06
/ For the other patients: Pdf of fraction killed (uniform or beta; by
/ definition on the interval 0 - 1)
/ Offset  Min.    Max.     Dist. nr.  Mean    Other param(s)
  0.0     0.0     1.0      5          0.60    1.39     1.0
/                      for beta:      mean    alpha-1  upper limit
/ Are male worms killed as well ? (0=no, 1=yes)
  1
/
/ Irreversible reduction of female worm's fecundity:
/ -------------------------------------------------
/ Fraction of patients with 100% and with 0% fecundity reduction
/                           ----          --
                            0.0           1.0
/ For the other patients: Pdf of fraction fecundity reduction (uniform or beta; by
/ definition on the interval 0 - 1)
/ Offset  Min.    Max.     Dist. nr.  Mean    Other param(s)
  0.0     0.0     1.0      5          0.1     1.0   1.0
/
/ Killing of microfilariae:
/ ------------------------
/ Fraction of patients with 100% and with 0% Mf-killing
/                           ----          --
                            0.25          0.18
/ For the other patients: Pdf of fraction Mf killed (uniform or beta; by
/ definition on the interval 0 - 1)
/ Offset  Min.    Max.     Dist. nr.  Mean    Other param(s)
  0.0     0.0     1.0      5          0.51    1.24  1.0
/
/ ==========================================
/ Drug 2
Single-dose DEC (using estimates from VCRC)
/ ==========================================
/ Killing of worms:
/ ----------------
/ Fraction of patients with 100% killing and with 0% killing
/                           ----                  --
                            0.32                  0.08
/ For the other patients: Pdf of fraction killed (uniform or beta; by
/ definition on the interval 0 - 1)
/ Offset  Min.    Max.     Dist. nr.  Mean    Other param(s)
  0.0     0.0     1.0      5          0.56    0.80  1.0
/ Are male worms killed as well ? (0=no, 1=yes)
  1
/
/ Irreversible reduction of female worm's fecundity:
/ -------------------------------------------------
/ Fraction of patients with 100% and with 0% fecundity reduction
/                           ----          --
                            0.0           1.0
/ For the other patients: Pdf of fraction fecundity reduction (uniform or beta; by
/ definition on the interval 0 - 1)
/ Offset  Min.    Max.     Dist. nr.  Mean    Other param(s)
  0.0     0.0     1.0      5          0.1     1.0   1.0
/
/ Killing of microfilariae:
/ ------------------------
/ Fraction of patients with 100% and with 0% Mf-killing
/                           ----          --
                            0.12          0.28
/ For the other patients: Pdf of fraction Mf killed (uniform or beta; by
/ definition on the interval 0 - 1)
/ Offset  Min.    Max.     Dist. nr.  Mean    Other param(s)
  0.0     0.0     1.0      5          0.71    2.94  1.0
/
/ ===========================================================
/ Drug 3
Ivermectin 400 mcg / kg (based on hospital=based trial VCRC)
/ ===========================================================
/ Killing of worms:
/ ----------------
/ Fraction of patients with 100% killing and with 0% killing
/                           ----                  --
                            0.0                   1.0
/ For the other patients: Pdf of fraction killed (uniform or beta; by
/ definition on the interval 0 - 1)
/ Offset  Min.    Max.     Dist. nr.  Mean    Other param(s)
  0.0     0.0     1.0      5          0.1     1.0   1.0
/ Are male worms killed as well ? (0=no, 1=yes)
  1
/
/ Irreversible reduction of female worm's fecundity:
/ -------------------------------------------------
/ Fraction of patients with 100% and with 0% fecundity reduction
/                           ----          --
                            0.56          0.0
/ For the other patients: Pdf of fraction fecundity reduction (uniform or beta; by
/ definition on the interval 0 - 1)
/ Offset  Min.    Max.     Dist. nr.  Mean    Other param(s)
  0.0     0.0     1.0      5          0.70    1.64  1.0
/
/ Killing of microfilariae:
/ ------------------------
/ Fraction of patients with 100% and with 0% Mf-killing
/                           ----          --
                            0.37          0.0
/ For the other patients: Pdf of fraction Mf killed (uniform or beta; by
/ definition on the interval 0 - 1)
/ Offset  Min.    Max.     Dist. nr.  Mean    Other param(s)
  0.0     0.0     1.0      5          0.91    10.0  1.0
/
/ ===========================================================
/ Drug 4
Ivermectin 400 mcg / kg (based on meta-analysis results)
/ ===========================================================
/ Killing of worms:
/ ----------------
/ Fraction of patients with 100% killing and with 0% killing
/                           ----                  --
                            0.0                   1.0
/ For the other patients: Pdf of fraction killed (uniform or beta; by
/ definition on the interval 0 - 1)
/ Offset  Min.    Max.     Dist. nr.  Mean    Other param(s)
  0.0     0.0     1.0      5          0.1     1.0   1.0
/ Are male worms killed as well ? (0=no, 1=yes)
  1
/
/ Irreversible reduction of female worm's fecundity:
/ -------------------------------------------------
/ Fraction of patients with 100% and with 0% fecundity reduction
/                           ----          --
                            0.0           0.0
/ For the other patients: Pdf of fraction fecundity reduction (uniform or beta; by
/ definition on the interval 0 - 1)
/ Offset  Min.    Max.     Dist. nr.  Mean    Other param(s)
  0.0     0.0     1.0      0          0.92
/
/ Killing of microfilariae:
/ ------------------------
/ Fraction of patients with 100% and with 0% Mf-killing
/                           ----          --
                            0.0           0.0
/ For the other patients: Pdf of fraction Mf killed (uniform or beta; by
/ definition on the interval 0 - 1)
/ Offset  Min.    Max.     Dist. nr.  Mean    Other param(s)
  0.0     0.0     1.0      0          1.0
/
/ ===========================================================
/ Drug 5
Ivermectin 400 mcg / kg (based on meta-analysis results)
/ ===========================================================
/ Killing of worms:
/ ----------------
/ Fraction of patients with 100% killing and with 0% killing
/                           ----                  --
                            0.0                   1.0
/ For the other patients: Pdf of fraction killed (uniform or beta; by
/ definition on the interval 0 - 1)
/ Offset  Min.    Max.     Dist. nr.  Mean    Other param(s)
  0.0     0.0     1.0      5          0.1     1.0   1.0
/ Are male worms killed as well ? (0=no, 1=yes)
  1
/
/ Irreversible reduction of female worm's fecundity:
/ -------------------------------------------------
/ Fraction of patients with 100% and with 0% fecundity reduction
/                           ----          --
                            0.0           0.0
/ For the other patients: Pdf of fraction fecundity reduction (uniform or beta; by
/ definition on the interval 0 - 1)
/ Offset  Min.    Max.     Dist. nr.  Mean    Other param(s)
  0.0     0.0     1.0      0          0.77
/
/ Killing of microfilariae:
/ ------------------------
/ Fraction of patients with 100% and with 0% Mf-killing
/                           ----          --
                            0.0           0.0
/ For the other patients: Pdf of fraction Mf killed (uniform or beta; by
/ definition on the interval 0 - 1)
/ Offset  Min.    Max.     Dist. nr.  Mean    Other param(s)
  0.0     0.0     1.0      0          1.0
/
