# Supplementary material for: Mathematical modelling of lymphatic filariasis elimination programmes in India: required duration of mass drug administration and post-treatment level of infection indicators
Source: Parasit Vectors. 2016 Sep 13;9(1):501. doi: 10.1186/s13071-016-1768-y (PMC5022201; doi:10.1186/s13071-016-1768-y)
Supplement: Additional file 1: — A zip file, containing instructions, executables and input files for running LYMFASIM. (ZIP 118 kb) [file 13071_2016_1768_MOESM1_ESM.zip › lymfasim_executables_20150904_PV/ly_seed.dat]

0
100
