# Supplementary material for: Mathematical modelling of lymphatic filariasis elimination programmes in India: required duration of mass drug administration and post-treatment level of infection indicators
Source: Parasit Vectors. 2016 Sep 13;9(1):501. doi: 10.1186/s13071-016-1768-y (PMC5022201; doi:10.1186/s13071-016-1768-y)
Supplement: Additional file 1: — A zip file, containing instructions, executables and input files for running LYMFASIM. (ZIP 118 kb) [file 13071_2016_1768_MOESM1_ESM.zip › lymfasim_executables_20150904_PV/params.hvp]

/ I Demography
/ ------------
/
/ Number of age-groups
  9
/ Age group     Life-table   Fertility    Distribution of initial 
/ upper limits  prob. to be  (birthrate   population (relative numbers)
/               dead)        per female)  males     females
   5            0.096        0.000        9.0       9.0 
  10            0.105        0.000        8.0       8.0
  15            0.112        0.000        7.0       7.0
  20            0.121        0.075        7.0       7.0 
  25            0.136        0.254       10.0      10.0    
  30            0.151        0.222        9.0       9.0
  40            0.188        0.096        7.0       7.0
  50            0.244        0.013        6.0       6.0  
  90            1.000        0.000        6.0       6.0
/
/ II Exposure
/ -----------
/
/ Initial force of infection (no. of worms per year) during the
/ first 2 years of the simulation
  0.15
/ Is age/sex specific exposure determined by a mathematical function ?
/ (Y=1;N=0)
  1
/ If Y:
/ Function for men:
/ Funct. no.    param(s)
/
/ Anti-L3 immunity
/ ----------------
/ point estimate
  9             0.26     19.1          1.0
/ short-lived immunity
/  9             0.282     16.6          1.0
/ long-lasting immunity
/  9             0.273     20.2          1.0
/ Function for women:
/ Funct. no.    param(s)
  9             0.26     19.1          1.0
/  9             0.282     16.6          1.0
/  9             0.273     20.2          1.0
/ Anti-worm immunity
/ ------------------
/ point estimate
/  9             0.398     21.3          1.0
/ short-lived immunity
/  9             0.419     19.0          1.0
/ long-lasting immunity
/  9             0.345     21.8          1.0
/ Function for women:
/ Funct. no.    param(s)
/  9             0.26     19.1          1.0
/  9             0.419     19.0          1.0
/  9             0.345     21.8          1.0
/ If N:
/ Age- and sex specific relative exposure (See above age-categories;
/ First give values for newborn babies, then for the age-group upper limits;
/ hence: number of rows = number of age-groups + 1;
/ Intermediate values will be determined by interpolation
/       Males            Females
/       0.77              0.50
/       0.85              0.55
/       ....              ....
/ Exposure index for males (continuous distribution; mean is 1.0 by definition)
/ Anti-L3 immunity
/ ----------------
/ Offset  Min.    Max.     Dist. nr.  Other param(s).
  0.0     0.0     100.0    4          1.13 
/  0.0     0.0     100.0    4          1.16
/  0.0     0.0     100.0    4          1.10
/ idem: for females
  0.0     0.0     100.0    4          1.13 
/  0.0     0.0     100.0    4          1.16
/  0.0     0.0     100.0    4          1.10
/
/ Anti-worm immunity
/ ------------------
/ Offset  Min.    Max.     Dist. nr.  Other param(s).
/  0.0     0.0     100.0    4          1.14
/  0.0     0.0     100.0    4          1.18
/  0.0     0.0     100.0    4          1.04
/ females
/  0.0     0.0     100.0    4          1.14
/  0.0     0.0     100.0    4          1.18
/  0.0     0.0     100.0    4          1.04
/ III Life history and productivity of the parasite in the human host
/ -------------------------------------------------------------------
/
/ Success-ratio: Av. no. of adult worms per inoculated L3-larva (in the
/ absence of immune-regulation
/ Anti-L3 immunity
/ ----------------
  0.00103
/  0.00102
/  0.000975
/
/ Anti-worm immunity
/ ------------------
/  0.000422
/  0.000447
/  0.000462
/
/ The total lifespan of the worm Tl (cont. distr.)
/ Anti-L3 immunity
/ ----------------
/ Offset  Min.    Max.     Dist. nr.  Mean    Other param(s)
  0.0     0.0     100.0    3          10.2    2.0
/  0.0     0.0     100.0    3          9.90    2.0
/  0.0     0.0     100.0    3          10.4    2.0
/
/ Anti-worm immunity
/ ------------------
/ Offset  Min.    Max.     Dist. nr.  Mean    Other param(s)
/  0.0     0.0     100.0    3          11.8    2.0
/  0.0     0.0     100.0    3          11.7    2.0
/  0.0     0.0     100.0    3          11.0    2.0
/
/ The immature period Tp (cont. distr.; Tp is included in Tl)
/ Offset  Min.    Max.     Dist. nr.  Mean    Other param(s)
  0.0     0.0     10.0     0          0.67
/
/ Mating of worms: 0 = no males required (females reproduce spontaneously)
/                  1 = one male is sufficient to fertilize all females in the body
  1
/ Microfilarial production of a fully productive and inseminated female
/ parasite (scaled to 20 microliter peripheral blood at nighttime)
/ Anti-L3 immunity
/ ----------------
  0.606
/  0.636
/  0.625
/
/ Anti-worm immunity
/ ------------------
/  4.03
/  3.90
/  4.02
/
/ Between-worm variability in mf-output (cont. dist.; mean=1.0)
/ Offset  Min.   Max.      Dist. nr.  Param(s)
  0.0     0.0    25.0      0
/ Monthly survival of microfilariae
  0.9
/
/ IV Immunity and disease development
/ -----------------------------------
/
/ ANTI-L3 IMMUNITY
/
/ Will anti-L3 immunity play a role ? (0=no; 1=yes)
  1
/ if 0: parameters must be quantified but will not have any effect
/
/ Half life experience of L3 infection after cessation of boosting
/ Offset  Min.    Max.     Dist. nr.  Mean    Other param(s)
  0.0     0.0     500.0    0          9.6
/  0.0     0.0     500.0    0          5.0
/  0.0     0.0     500.0    0          18.3
/ Function relating the anti-L3 response to the experience of infection HL3
/ Function no.  Param(s)
  8             0.0000589    0.0   -1.0
/  8             0.0000855    0.0   -1.0
/  8             0.0000465    0.0   -1.0
/ Distribution for the immunity-index for L3 immunity (rhoL3) 
/ Offset  Min.    Max.     Dist. nr.  Mean    Other param(s)
  0.0     0.0     25.0     4          1.0     1.07 
/  0.0     0.0     25.0     4          1.0     1.06
/  0.0     0.0     25.0     4          1.0     1.03 
/ Inheritance of experience of L3 infection H (Y=1;N=0)
  0
/
/ ANTI-WORM IMMUNITY
/
/ Will anti-worm immunity play a role ? (0=no; 1=yes)
  0
/ if 0: parameters must be quantified but will not have any effect
/
/ Half life experience of worm infection after cessation of boosting
/ Offset  Min.    Max.     Dist. nr.  Mean    Other param(s)
  0.0     0.0     500.0    0           11.2
/  0.0     0.0     500.0    0           5.0
/  0.0     0.0     500.0    0           16.7
/ Function relating the anti-worm response to the experience of infection H
/ Function no.  Param(s)
  8             0.0261    0.0   -1.0
/  8             0.0418    0.0   -1.0
/  8             0.0247    0.0   -1.0
/ Distribution for the immunity-index for worm immunity (rhow) 
/ Offset  Min.    Max.     Dist. nr.  Mean    Other param(s)
  0.0     0.0     25.0     4          1.0     1.07 
/  0.0     0.0     25.0     4          1.0     1.08
/  0.0     0.0     25.0     4          1.0     1.00 
/ Inheritance of experience of worm infection H (Y=1;N=0)
  0
/
/ DISEASE PROGRESS
/
/ Distribution for the individual threshold value for accumulated M
/ to give observable hydrocele
/ Offset  Min.    Max.       Dist. nr.  Mean    Other param(s)
  0.0     0.0     100000.0   4          1000.0  2.0 
/ Distribution for the individual threshold value for accumulated Rw x M
/ to give observable lymphoedema
  0.0     0.0     100000.0   4          40.0    2.0 
/
/
/ V Vector parasite dynamics
/ --------------------------
/
/ Mean no. of mosquito bites per month in adult men (or in the age / sex - group
/ with a mean relative exposure of 1.0)
  2200
/ Function relating mf-count in 20 cmm blood to the no. of L3 in feeding
/ mosquitos
/ Funct. no.   param(s)
/ (values relate to the point-estimate L3-uptake, final version Subramanian et al., 1997
/ Differences: (1) here no intercept and (2) the saturation level of the hyperbolic function
/ is used as a parameter
   2            0.089  6.6  0.0
/ Factor between L3-'uptake' per bloodmeal and L3-release per bite in wild
/ mosquitos (factor v) --> is not simply exchangeable with the success-ratio sr
/ because of the possible impact of anti-L3 immunity
  0.1
