# Supplementary material for: Mathematical modelling of lymphatic filariasis elimination programmes in India: required duration of mass drug administration and post-treatment level of infection indicators
Source: Parasit Vectors. 2016 Sep 13;9(1):501. doi: 10.1186/s13071-016-1768-y (PMC5022201; doi:10.1186/s13071-016-1768-y)
Supplement: Additional file 1: — A zip file, containing instructions, executables and input files for running LYMFASIM. (ZIP 118 kb) [file 13071_2016_1768_MOESM1_ESM.zip › lymfasim_executables_20150904_PV/readme.txt]

Date: 	4 September 2015
Authors:Roel Bakker, Wilma Stolk
Dept: 	Dept of Public Health, Erasmus MC, Rotterdam, Netherlands

The executables in this folder were compiled on September 4, 2015 from source code that originates from January 4, 2000 (see also lymfasim-source.zip).

Running lymfasim:

1. unzip the contents of lymfasim.zip to a folder of your choice
2. start a DOS command prompt and navigate to the folder where you have unzipped lymfasim.zip
3. run lymfasim by entering 'lymf_sim test' (where test is the name of the lymfasim inputfile test.lif)
4. the lymfasim inputfile test.lif contains references to two files: 
   - params.hvp: a file with parameters on human - vector - parasite dynamics, and
   - drugs.lid:  a file with parameters on drug-efficacy
5. running 'lymf_sim test' produces a file test.lof 

Obtaining output from lymfasim:

1. from the command line, run 'ly_print test' which will generate test.prn from test.lof
