# Supplementary material for: Mathematical modelling of lymphatic filariasis elimination programmes in India: required duration of mass drug administration and post-treatment level of infection indicators
Source: Parasit Vectors. 2016 Sep 13;9(1):501. doi: 10.1186/s13071-016-1768-y (PMC5022201; doi:10.1186/s13071-016-1768-y)
Supplement: Additional file 1: — A zip file, containing instructions, executables and input files for running LYMFASIM. (ZIP 118 kb) [file 13071_2016_1768_MOESM1_ESM.zip › lymfasim_executables_20150904_PV/test.lif (original)]

/ LYMFASIM input file
/
/ Comment-lines or empty lines should always have '/' in the first position !
/ When altered by LYMFILIN, all comments are removed
/
/ File with parameters on human - vector - parasite dynamics
test_al.hvp
/ test_aw.hvp
/
/ File with parameters on drug-efficacy
test.lid
/
/ III Epidemiological surveillance
/ --------------------------------
/
/ Discrete probability distribution for sampling mf by a single thick smear
/ of 20 cmm (offset, min, and mean should not be specified).
/ Dist. nr.   param(s)
/ point-estimate (anti-L3)
/  6           0.345
/ for short-lived immunity (anti-L3)
/  6           0.336  
/ for long-lasting immunity (anti-L3)
/  6           0.358
/ point-estimate (anti-worm)
  6           0.353
/ short-lived immunity (anti-worm)
/  6           0.406
/ long-lasting immunity (anti-worm)
/  6           0.350
/ Volume of blood used for Mf-count (units of 20 microliter)
  1
/
/           Surveillance cohort:
/           0=no cohort
/ No. of    1=all who participated in 1st survey  Individual output
/ surveys   2=all mf-positives from 1st survey    (1=Y;0=N)
  7         0                                     1
/
/ Surveys at regular intervals ?
  1
/ if yes:
/ Timing first survey:     Interval
/ Year    Month            (months)
  1981    1                12
/ if no:
/ Timing surveys
/ Year    Month
/  1981    1
/  1986    3
/
/ In case of individual output, which variables will be included in the .dlo-file ?
/ (put 0 if not printed; 1 if printed)
/ Order: 1 = No. of Mf per bloodsmear (integer number)
/        2 = Status of chronic disease (0 = no disease; 1 = hydrocele; 2 = lymphoedema;
/                                       3 = hydrocele + lymphoedema)
/        3 = Level of anti-worm immunity (0 - 1)
/        4 = level of anti-L3 immunity (0 - 1)
/        5 = No. of female worms
/        6 = No. of male worms
  1 0 1 0 1 1
/
/ IV Vector control
/ -----------------
/ No. of periods:
  15
/ Period:                                      Effect (% reduction
/ From: Year   Month   To: Year    Month       of mbr using RESTING COLLECTIONS)
	1981   1           1981    4            41
	1981   5           1981    7            82
	1981   8           1981    12           47
        1982   1           1982    4            25
        1982   5           1982    7            89
        1982   8           1982    12           76
        1983   1           1983    4            77
        1983   5           1983    7            95
        1983   8           1983    12           84
        1984   1           1984    4            88
        1984   5           1984    7            98
        1984   8           1984    12           94
        1985   1           1985    4            93
        1985   5           1985    7            95
        1985   8           1985    12           80
/
/
/ V Control by chemotherapy
/ -------------------------
/
/ No. of treatments    Attendance / Compliance model
/                      0 = random
/                      1 = semi-systematic
/                      2 = systematic
/ -----------------    ----------------
  3                    0
/ Timing + characteristics of treatment:
/
/ Will treatment be done at regular intervals ? (1=yes, 0=no)
/ (note: only if no variation in coverage, drug-type and mass vs. selective treatment)
  1
/
/ ----------> If yes:
/ Coverage          Drug          Selective (1) / Mass (0)
/ (fraction)        (index)
  0.65              2             0
/ Timing first treatment          Interval
/ Year   Month                    (months)
  1990   1                        12
/
/ ----------> If no:
/ Timing treatments
/ Year    Month     Coverage  Drug   Selective
/ 1980    1         1.00      2      0
/ 1980    7         1.00      2      0
/
/ IX Miscellaneous
/ ----------------
/
/ Starting year of the simulation (VIII.1)
  1855
/ Stopping year of the simulation (VIII.2)
  1987
/
/ Initial population size (VIII.9)
  500
/ No. of bloodsmear classes
  11
/ Lower-boundaries of count-classes
  0
  1
  2
  4
  8
  16
  32
  64
  128
  256
  512
/ No. of age-classes used for output-tables
  9
/ Upper-boundaries (exclusive)  Standard population
/ for these age-classes         (1981-survey Pondicherry)
  3                             16
  8                             1744
  11                            1420
  15                            1856
  20                            2175
  30                            3422
  40                            2033
  50                            1364
  90                            1395
