# Supplementary material for: Mathematical modelling of lymphatic filariasis elimination programmes in India: required duration of mass drug administration and post-treatment level of infection indicators
Source: Parasit Vectors. 2016 Sep 13;9(1):501. doi: 10.1186/s13071-016-1768-y (PMC5022201; doi:10.1186/s13071-016-1768-y)
Supplement: Additional file 1: — A zip file, containing instructions, executables and input files for running LYMFASIM. (ZIP 118 kb) [file 13071_2016_1768_MOESM1_ESM.zip › lymfasim_executables_20150904_PV/test.prn]

time	nr.	Mf-prevalence		Mean Mf-density		Prev. hydrocele		Prev. lymphoedema		Prev. worms		Aritm. mean
(years)	examined	crude	standar-	(Mf-positives)		(males)		crude	stand.	crude	stand.	no. of adult worms
			dized	arithm.	geom.	crude	stand.
1980.00	3138	7.106	8.364	10.7489	6.1716	10.380	9.475	0.000	0.000	34.831	38.941	0.6310
1981.00	3199	5.158	5.838	7.0545	4.1100	10.000	9.020	0.000	0.000	18.381	20.710	0.3007
1982.00	3274	2.596	3.019	5.8118	3.5900	9.628	8.774	0.000	0.000	9.927	11.141	0.1423
1983.00	3327	1.232	1.366	4.3415	2.9025	9.260	8.388	0.000	0.000	5.440	6.059	0.0703
1984.00	3376	0.415	0.492	5.3571	3.2695	9.107	8.150	0.000	0.000	3.021	3.309	0.0370
1985.00	3452	0.145	0.173	9.6000	4.8412	8.643	7.669	0.000	0.000	1.506	1.648	0.0171
1986.00	3530	0.057	0.060	2.0000	2.0000	8.163	7.252	0.000	0.000	0.765	0.838	0.0093
1987.00	3625	0.000	0.000	0.0000	0.0000	7.898	6.997	0.000	0.000	0.303	0.348	0.0033
1988.00	3689	0.000	0.000	0.0000	0.0000	7.397	6.504	0.000	0.000	0.217	0.229	0.0024
1989.00	3762	0.000	0.000	0.0000	0.0000	7.001	6.102	0.000	0.000	0.186	0.199	0.0021
1990.00	3833	0.000	0.000	0.0000	0.0000	6.684	5.806	0.000	0.000	0.183	0.193	0.0021
1991.00	3918	0.000	0.000	0.0000	0.0000	6.317	5.356	0.000	0.000	0.179	0.193	0.0018
1992.00	3989	0.000	0.000	0.0000	0.0000	5.945	5.038	0.000	0.000	0.150	0.159	0.0015
1993.00	4072	0.000	0.000	0.0000	0.0000	5.734	4.745	0.000	0.000	0.098	0.105	0.0010
1994.00	4134	0.000	0.000	0.0000	0.0000	5.501	4.539	0.000	0.000	0.073	0.077	0.0007
1995.00	4200	0.000	0.000	0.0000	0.0000	5.372	4.316	0.000	0.000	0.071	0.077	0.0007
1996.00	4279	0.000	0.000	0.0000	0.0000	5.206	4.095	0.000	0.000	0.047	0.052	0.0005
1997.00	4351	0.000	0.000	0.0000	0.0000	4.878	3.887	0.000	0.000	0.046	0.053	0.0005
1998.00	4449	0.000	0.000	0.0000	0.0000	4.633	3.623	0.000	0.000	0.045	0.052	0.0004
1999.00	4525	0.000	0.000	0.0000	0.0000	4.419	3.372	0.000	0.000	0.044	0.042	0.0004
2000.00	4621	0.000	0.000	0.0000	0.0000	4.190	3.229	0.000	0.000	0.043	0.041	0.0004
2001.00	4730	0.000	0.000	0.0000	0.0000	4.019	2.996	0.000	0.000	0.042	0.034	0.0004
2002.00	4815	0.000	0.000	0.0000	0.0000	3.900	2.879	0.000	0.000	0.021	0.020	0.0002
2003.00	4906	0.000	0.000	0.0000	0.0000	3.708	2.682	0.000	0.000	0.000	0.000	0.0000
2004.00	4994	0.000	0.000	0.0000	0.0000	3.516	2.596	0.000	0.000	0.000	0.000	0.0000
2005.00	5074	0.000	0.000	0.0000	0.0000	3.318	2.463	0.000	0.000	0.000	0.000	0.0000
2006.00	5150	0.000	0.000	0.0000	0.0000	3.033	2.273	0.000	0.000	0.000	0.000	0.0000
2007.00	5259	0.000	0.000	0.0000	0.0000	2.892	2.174	0.000	0.000	0.000	0.000	0.0000
2008.00	5377	0.000	0.000	0.0000	0.0000	2.701	2.004	0.000	0.000	0.000	0.000	0.0000
2009.00	5459	0.000	0.000	0.0000	0.0000	2.620	1.918	0.000	0.000	0.000	0.000	0.0000
2010.00	5584	0.000	0.000	0.0000	0.0000	2.493	1.808	0.000	0.000	0.000	0.000	0.0000
2011.00	5704	0.000	0.000	0.0000	0.0000	2.360	1.653	0.000	0.000	0.000	0.000	0.0000
2012.00	5806	0.000	0.000	0.0000	0.0000	2.239	1.539	0.000	0.000	0.000	0.000	0.0000
2013.00	5909	0.000	0.000	0.0000	0.0000	2.039	1.395	0.000	0.000	0.000	0.000	0.0000
2014.00	6038	0.000	0.000	0.0000	0.0000	1.873	1.273	0.000	0.000	0.000	0.000	0.0000
2015.00	6187	0.000	0.000	0.0000	0.0000	1.669	1.143	0.000	0.000	0.000	0.000	0.0000
2016.00	6299	0.000	0.000	0.0000	0.0000	1.575	1.057	0.000	0.000	0.000	0.000	0.0000
2017.00	6423	0.000	0.000	0.0000	0.0000	1.454	0.969	0.000	0.000	0.000	0.000	0.0000
2018.00	6536	0.000	0.000	0.0000	0.0000	1.303	0.847	0.000	0.000	0.000	0.000	0.0000
2019.00	6669	0.000	0.000	0.0000	0.0000	1.220	0.782	0.000	0.000	0.000	0.000	0.0000
2020.00	6805	0.000	0.000	0.0000	0.0000	1.135	0.745	0.000	0.000	0.000	0.000	0.0000
