# Supplementary material for: Mathematical modelling of lymphatic filariasis elimination programmes in India: required duration of mass drug administration and post-treatment level of infection indicators
Source: Parasit Vectors. 2016 Sep 13;9(1):501. doi: 10.1186/s13071-016-1768-y (PMC5022201; doi:10.1186/s13071-016-1768-y)
Supplement: Additional file 2: — A zip-file, containing the source-code of the LYMFASIM computer program. The contents of this zip archive are licensed under the Creative Commons Attribution-NonCommercial-NoDerivatives 4.0 International License. To view a copy of this license, visit http://creativecommons.org/licenses/by-nc-nd/4.0/or send a letter to Creative Commons, PO Box 1866, Mountain View, CA 94042, USA. By opening Additional file 2, you agree to the aforementioned license. You are free to use and share (copy and redistribute the material in any medium or format) the material contained within Additional File 2 under the following terms: Attribution: You must give appropriate credit, provide a link to the license, and indicate if changes were made. You may do so in any reasonable manner, but not in any way that suggests the licensor endorses you or your use. NonCommercial: You may not use the material for commercial purposes. No Derivatives: If you remix, transform, or build upon the material, you may not distribute the modified material. (ZIP 188 kb) [file 13071_2016_1768_MOESM2_ESM.zip › lymfasim_source_20150904_PV/include/Environ.h]

/* definitions */
/* #define SUN */
/* #define HP */
/* #define COMMRAND */
/* #define SENS */
/* #define NO_RAN_NUM 10000 */
#define PPP 1E-3
/* PPP Precision Poisson Process */
#define INV_PPP 1E3
#include <values.h>
#include <stdio.h>
#define TRUE 1
#define FALSE 0
#define BOOLEAN int
#define POW2TO15i 0x7FFF

#ifdef HP
#define MAXINTp ((float)MAXSHORT +1)
#else
#ifdef __FLAT__
#define MAXINTp ((float)MAXSHORT + 1.0)
#else
#define MAXINTp ((float)MAXINT + 1)
#endif
#endif

#define POWeTO1   2.718281828
#define LOG4      1.386294361
#define LOG4p5    1.504077397
#define MALLOC(x) ((x *) malloc ((unsigned)sizeof(x)))
#define DISTCOND ((y<x->min)||(y>x->max))
#define YPM 0.083333333
/* YPM = years per month = 1/12 */
#ifdef SUN
#define TC_VOID
#define SEEK_SET 0
#define SEEK_CUR 1
#else
#define TC_VOID void
#endif

/* type definitions general purpose structures */

struct cstdist                      /* structure with parameters and condi-  */
                                    /* tions for a continuous standard pro-  */
                                    /* bability distribution                 */
        {
        float offset;               /* distribution offset                   */
        float min;                  /* minimum value                         */
        float max;                  /* maximum value                         */
        int distnr;                 /* type of distribution:                 */
                                    /* 1 = uniform (between min and max)     */
                                    /* 2 = exponential                       */
                                    /* 3 = weibull                           */
                                    /* 4 = gamma                             */
                                    /* 5 = beta                              */
                                    /* 6 = normal                            */
                                    /* 7 = lognormal                         */
                                    /* 10= empirical                         */
        float distpar[5];           /* distribution parameters (mean, shape, */
                                    /* scale)                                */
        float *emp_val;             /* values of empirical distribution      */
        float *emp_prob;            /* corresponding probabilities           */
        int no_cat_emp;             /* no. of categories empirical distribu- */
                                    /* tion                                  */
        };
typedef struct cstdist cstdist_t;

struct dstdist                      /* structure with parameters and condi-  */
                                    /* tions for a discrete standard pro-    */
                                    /* bability distribution                 */
        {
        int distnr;                 /* type of distribution:                 */
                                    /* 1 = rounding to nearest integer       */
                                    /* 2 = bernoulli                         */
                                    /* 3 = discrete uniform                  */
                                    /* 4 = binomial                          */
                                    /* 5 = poisson                           */
                                    /* 6 = negative binomial                 */
                                    /* 10= empirical                         */
        float distpar[5];           /* distribution parameters (mean, shape, */
                                    /* scale)                                */
        int *emp_val;               /* values of empirical distribution      */
        float *emp_prob;            /* corresponding probabilities           */
        int no_cat_emp;             /* no. of categories empirical distribu- */
                                    /* tion                                  */
        };
typedef struct dstdist dstdist_t;

struct func                         /* structure for a continuous function   */
        {
        int ftype;                  /* function type:                        */
        float parm[5];              /* function parameters (a (and b))       */
        int flag;
        };
typedef struct func func_t;

/* prototypes for general purpose functions */

#ifdef SUN
double betadist();
double binco();
#ifndef HP
char *calloc();
char *malloc();
double drand48();
#endif
float draw_dist();
double gammafun();
double gammadist();
float interpol();
float inv_expo();
#ifdef COMMRAND
float inv_expo1();
#endif
double normaldist();
float randh();
long random();
long randomh();
float rand_lim();
double xyrel();
#else
double betadist(double alpha1, double alpha2);
double binco(int k, int n, float p);
void cdist_ini(cstdist_t *x, int fol);
float draw_dist(cstdist_t *x);
void ddist_ini(dstdist_t *x);
int draw_ddist(dstdist_t *x);
double gammafun(double x);
double gammadist(double alpha, double beta);
int get_ind_i(float value, int *array);
int get_ind_ii(int value, int *array);
int get_ind_f(float value, float *array,int startind);
void isort(int inc_dec,int max,int *ar);
float interpol(float x1,float y1,float x2,float y2,float x);
float inv_expo(float labda);
double normaldist(double mean,double stdev);
int pois_dist(double labda);
int bin_dist(int n, double p);
float randh(void);
void randin(long newseed);
long randomh(void);
#ifdef COMMRAND
void Randin(long newseed);
float Randh(void);
float inv_expo1(float labda);
#endif
float rand_lim(float limit);
void Tyme(long *s);
void xyrel_ini(func_t *xy);
double xyrel(func_t *xy, double x);
#endif
