# Supplementary material for: Mathematical modelling of lymphatic filariasis elimination programmes in India: required duration of mass drug administration and post-treatment level of infection indicators
Source: Parasit Vectors. 2016 Sep 13;9(1):501. doi: 10.1186/s13071-016-1768-y (PMC5022201; doi:10.1186/s13071-016-1768-y)
Supplement: Additional file 2: — A zip-file, containing the source-code of the LYMFASIM computer program. The contents of this zip archive are licensed under the Creative Commons Attribution-NonCommercial-NoDerivatives 4.0 International License. To view a copy of this license, visit http://creativecommons.org/licenses/by-nc-nd/4.0/or send a letter to Creative Commons, PO Box 1866, Mountain View, CA 94042, USA. By opening Additional file 2, you agree to the aforementioned license. You are free to use and share (copy and redistribute the material in any medium or format) the material contained within Additional File 2 under the following terms: Attribution: You must give appropriate credit, provide a link to the license, and indicate if changes were made. You may do so in any reasonable manner, but not in any way that suggests the licensor endorses you or your use. NonCommercial: You may not use the material for commercial purposes. No Derivatives: If you remix, transform, or build upon the material, you may not distribute the modified material. (ZIP 188 kb) [file 13071_2016_1768_MOESM2_ESM.zip › lymfasim_source_20150904_PV/include/Lyindat.h]

#ifndef __FLAT__
#endif __FLAT__
#define LW
/* define FIT */
/* #define TRACE 120 */
/* #define CEA */
#define KILLMALE
/* determines whether also male parasites are killed by treatment */
/* #define FOIFIXED */
#ifndef __FLAT__
#include "..\..\shared\environ.h"
#else
#include "environ.h"
#endif
// #define DLO_EXT

struct worm                         /* female worm-structure                 */
    {
    struct worm *nextw;             /* next worm in the list                 */
    int fwtom;                      /* time of maturation of worm (weeks)    */
    int fwtod;                      /* time of death of worm (weeks)         */
    float mf_prod;                  /* monthly mf-production (per 20 cmm     */
                                    /* blood)                                */
#ifndef LW
    float end_recov;                /* end (time in weeks) of the recovery   */
                                    /* period (=unproductive period) after a */
                                    /* drug treatment                        */
#endif
    };
typedef struct worm worm_t;

struct m_worm                       /* male worm-structure                   */
    {
    struct m_worm *nextmw;          /* next worm in the list                 */
    int mwtom;                      /* time of maturation of worm (weeks)    */
    int mwtod;                      /* time of death of worm (weeks)         */
    };
typedef struct m_worm m_worm_t;

#ifdef LW
struct IndividualOutput             /* Output for each individual at each    */
                                    /* survey (optional)                     */
    {
    float *age;                     /* age of the individual                 */
    int *Mf;                        /* No. of Mf per bloodsmear              */
    char *disease;                  /* Disease-status at each survey: 0 = no */
                                    /* disease; 1 = with hydrocele; 2 = with */
                                    /* lymphoedema; 3 = both hydro + lymph   */
    float *Rw;                      /* anti-worm immunity                    */
    float *Rl;                      /* anti-L3 immunity                      */
    int *nrw;                       /* number of female worms                */
    int *nrmw;                      /* number of male worms                  */
    };
#endif

struct human                        /* human list node                       */
    {
    worm_t *firstw;                 /* pointer to the first worm             */
    unsigned int nrw;               /* number of inhabitant worms            */
    m_worm_t *firstmw;              /* pointer to the first male worm        */
    unsigned int nrmw;              /* number of inhabitant male worms       */
    struct human *nexth;            /* next human in the list                */
    int htob;                       /* time of birth (weeks)                 */
    int htod;                       /* time of death (weeks)                 */
    unsigned char hmiprop;          /* miscellaneous properties              */
                                    /* 1st bit: man (0) or woman (1)         */
                                    /* 2nd bit: positive (1) or negative (0) */
                                    /* at first epidemiological survey       */
                                    /* 3rd bit: examined (1) or not (0)      */
                                    /* at last epidemiological survey        */
                                    /* 4th bit: positive (1) or negative (0) */
                                    /* at last epidemiological survey        */
    float hexpind;                  /* exposure index                        */
    float mf;                       /* no. of mf expected in 20 cmm blood    */
#ifndef LW
    unsigned char drug;             /* 0: person never treated; 1: person    */
                                    /* treated at least once                 */
    int *indiv_out_m;               /* smearcount for all surveys            */
    char *indiv_out_c;              /* status of chronic disease for all sur-*/
                                    /* veys                                  */
#ifdef DLO_EXT
    float *indiv_out_H;             /* status of experience of worm-infection*/
                                    /* for all surveys                       */
    float *indiv_out_HL3;           /* status of experience of L3-inocultion */
                                    /* for all surveys                       */
    int *indiv_out_nrw;             /* status of female worm burden for all  */
                                    /* surveys                               */
    int *indiv_out_nrmw;            /* status of male worm burden for all    */
                                    /* surveys                               */
#endif
#else
    struct IndividualOutput *indiv_out;  /* see description of structure     */
#endif

    float H;                        /* experience of worm-infection          */
    float beta;                     /* monthly reduction of experience of    */
                                    /* worm-infection                        */
    float HL3;                      /* experience of L3-infection            */
    float betaL3;                   /* monthly reduction of experience of L3-*/
                                    /* infection                             */
#ifdef LW
    float rhoL3;                    /* immunity index anti-L3 immunity       */
    float rhow;                     /* immunity index anti-worm immunity     */
    float thr_lymph;                /* threshold for detectable lymphoedema  */
    float thr_hydro;                /* threshold for detectable hydrocele    */
#else
    float rho;                      /* immunity index                        */
#endif
    float lymphoed;                 /* severity of lymphoedema               */
    float hydrocel;                 /* severity of hydrocele (men only)      */
    float compliance;
#ifdef CEA
    float cum_mf;                   /* cumulative Mf-density (per 20 cmm)    */
                                    /* accumulation starts after the first   */
                                    /* treatment                             */
    unsigned int cum_hydro;         /* no. of months with hydrocele after    */
                                    /* first treatment                       */
    unsigned int cum_lymph;         /* see cum_hydro, but for lymphoedema    */
#endif
    float **drug_eff;               /* matrix with - for each of the drugs   */
                                    /* considered - the efficacy; will be    */
                                    /* activated in case of between-patient  */
                                    /* (and not between-treatment variabi-   */
                                    /* lity)                                 */
    };
typedef struct human human_t;

struct header                       /* header for human list                 */
    {
    unsigned int nrh;               /* number of humans in list              */
    human_t *firsth;                /* pointer to the first human structure  */
    human_t *lasth;                 /* pointer to the last human structure   */
    unsigned int nreh;              /* number of empty human structures      */
    human_t *firsteh;               /* pointer to the first empty human      */
                                    /* structure                             */
    unsigned long nrefw;            /* number of empty female worm structu-  */
                                    /* res                                   */
    worm_t *firstefw;               /* pointer to the first empty female     */
                                    /* worm structure                        */
    unsigned long nremw;            /* number of empty male worm structures  */
    m_worm_t *firstemw;             /* pointer to the first empty male       */
                                    /* worm structure                        */
    };
typedef struct header header_t;

#ifdef LW
struct DrugEfficacy
    {
    cstdist_t frwkill;              /* fraction of worms killed              */
    float frwkill_dist[2];          /* fraction of treatments that result in */
                                    /* killing of all worms [0] or that to-  */
                                    /* tally fails to kill worms [1]         */
    int killmales;                  /* does the above fraction also apply to */
                                    /* male parasites ? (0 = no; 1 = yes)    */
    cstdist_t fecred;               /* irreversible reduction fecundity fe-  */
                                    /* male parasites                        */
    float fecred_dist[2];           /* fraction of treatments that result in */
                                    /* 100% fecundity reduction [0] or that  */
                                    /* totally fails to reduce fecundity [1] */
    cstdist_t frmfkill;             /* fraction of mf killed per treatment   */
    float frmfkill_dist[2];         /* fraction of treatments that result in */
                                    /* killing of all mf [0] or that totally */
                                    /* fails to kill mf [1]                  */
    char *name;                     /* name of the therapy (e.g., 'DEC+Iv')  */
    };
#endif

struct inpars                       /* structure with the input-variables    */
    {

    cstdist_t T12W;                 /* Pdf for the T12 of experience of      */
                                    /* worm-infection (generates beta)       */
    cstdist_t T12L3;                /* Pdf for the T12 of experience of L3-  */
                                    /* infection (generates betaL3)          */
    func_t func_Rw;                 /* function relating anti-worm immunity  */
                                    /* to the experience of infection H      */
    func_t func_Rl;                 /* function relating anti-L3 resistance  */
                                    /* to the experience of infection HL3    */
#ifdef LW
    BOOLEAN Rw_present;             /* boolean to check if anti-worm immunity*/
                                    /* will play a role in the simulation (0=*/
                                    /* no; 1 = yes                           */
    BOOLEAN Rl_present;             /* see Rw_present: for anti-L3 immunity  */
#endif
#ifdef LW
    cstdist_t rhoL3;                /* Pdf for immunity index anti-L3 immunity */
    cstdist_t rhow;                 /* Pdf for immunity index anti-worm immunity */
    cstdist_t thr_lymph;            /* threshold for detectable lymphoedema  */
    cstdist_t thr_hydro;            /* threshold for detectable hydrocele    */
#else
    cstdist_t rho;                  /* Pdf for immunity index                */
    float thr_lymph;                /* threshold for detectable lymphoedema  */
    float thr_hydro;                /* threshold for detectable hydrocele    */
#endif

    struct
       {
       BOOLEAN Y;                   /* if Y=1 --> iheritance                 */
       float *cum_br;
       float **H;
       int *nralloc;
       int *counter;
       } inherit_H;                 /* structure for inheritance of H        */

    struct
       {
       BOOLEAN Y;                   /* if Y=1 --> iheritance                 */
       float *cum_br;
       float **H;
       int *nralloc;
       int *counter;
       } inherit_HL3;               /* structure for inheritance of H        */

    int mating;                     /* assumption on mating: 0 = spontaneous */
                                    /* production of mf (no males required)  */
                                    /* 1 = one male is sufficient            */
    float mf_prod;                  /* mf_prod - monthly production of mf    */
                                    /* (mf-load=expected no of mf in 20 cmm  */
                                    /* blood                                 */
    cstdist_t mf_prod_var;          /* mf_prod_var - between-worm variability*/
                                    /* in mf-output                          */
    float surv_mf;                  /* surv_mf - fraction of mf surviving one*/
                                    /* month in the absence of immunoregula- */
                                    /* tion                                  */
    float foi_ini;                  /* initial force-of-infection during the */
                                    /* first 2 years of the simulated period */
    int mbr;                        /* mbr - average monthly biting rate in  */
                                    /* adult men                             */
    func_t mftoL3;                  /* mftoL3 - function relating the no. of */
                                    /* L3 larvae in feeding flies to the mf- */
                                    /* count in 20 cmm blood                 */
    float v;                        /* v - factor between L3-load in experi- */
                                    /* mentally fed flies and the release of */
                                    /* L3 larvae in wild flies               */
    int *hagr;                      /* hagr - upper boundaries of human age- */
                                    /* classes in years                      */
    int *hagr_out;                  /* hagr_out - see hagr, for output-tables*/
    int *stand_pop;                 /* stand_pop - standard population for   */
                                    /* the output age-classes hagr_out       */
    float *hbrpy;                   /* hbrpy - birth rate per female per     */
                                    /* year for each age-class               */
    float *Hbrpy;                   /* Hbrpy - birth rate per female per     */
                                    /* year for each age (year)              */
    float *hexp[2];                 /* hexp - relative exposure per sex and  */
                                    /* ageclass                              */
    int Expfun;                     /* Expfun - 0: age/sex-specific exposure */
                                    /* specified in hexp; 1: age/sex-specific*/
                                    /* exposure determined by function       */
    func_t expfun_m;                /* function for age-specific exposure in */
                                    /* men (max=1 by definition)             */
    func_t expfun_f;                /* see expfun_m, but for women           */
    cstdist_t hexpind;              /* hexpind - p.d.f. for the human expo-  */
                                    /* sure index                            */
    cstdist_t hexpind_f;            /* exposure index for females            */
#ifdef LW
    int size_inipop;                /* size of the initial population        */
    float *dist_inipop[2];          /* distribution of the initial population*/
#endif    
    int *inipop[2];                 /* initial number of individuals by sex  */
                                    /* and age                               */
    int hnragecl;                   /* hnragecl - number of human ageclasses */
    int hnragecl_out;               /* hnragecl_out - number of human age-   */
                                    /* classes used in output tables         */
    float *hpdaa;                   /* hpdaa - fraction of individuals that  */
                                    /* will be dead at the upper boundaries  */
                                    /* of the age-classes (last fraction=1)  */
    float sr;                       /* sr - success-ratio: Av. no. of adult  */
                                    /* parasites resulting from one L3-larva */
    int starttime;                  /* starttime - starting month of the si- */
                                    /* mulation                              */
    int stoptime;                   /* stoptime - starttime + the number of  */
                                    /* months to be simulated                */
    dstdist_t smear;                /* smear - (discrete) probability distri-*/
                                    /* bution for taking a single thick smear*/
                                    /* of 20 cmm                             */
    cstdist_t Tl;                   /* Tl - total lifespan of a worm         */
    cstdist_t Tp;                   /* Tp - duration of the prepatent period */
    struct {                        /* structure for vector control          */
        int nrper;                  /* no. of periods of vector control      */
        int *from;                  /* month in which vector control is      */
                                    /* started                               */
        int *to;                    /* month in which vector control is      */
                                    /* stopped                               */
        float *eff;                 /* effectivity of vector control (factor */
                                    /* applied to mbr)                       */
           } vc;
#ifdef LW
    int nr_therapies;               /* number of different therapies that    */
                                    /* have to be specified in the input file*/
    struct DrugEfficacy *therapies; /* array of structures specifying the    */
                                    /* efficacy of each drug                 */
#endif
    struct {                        /* structure for drug treatment strategy */
        int no_tr;                  /* number of treatment rounds            */
        int *mom;                   /* timing of treatments                  */
        float *cov;                 /* coverage of treatment (fraction)      */
        int *selective;             /* if 1 (Y) then only when last smear    */
                                    /* was positive                          */
        int *drug;                  /* type of drug:                         */
                                    /* 1 = standard 12 day course DEC        */
                                    /* 2 = DEC single dose 12 mg / kg        */
                                    /* 3 = DEC lower dose                    */
                                    /* 4 = Ivermectin 400 mcg / kg           */
                                    /* 5 = Ivermectin lower dose             */
                                    /* 6 = DEC (6 mg/kg) + IVR (400 mcg/kg)  */
                                    /* 7 = DEC-medicated salt                */
        int compl_mod;              /* compliance model:                     */
                                    /* 0 = random                            */
                                    /* 1 = semi-systematic                   */
                                    /* 2 = systematic                        */
        int var;                    /* type of variation of treatment-       */
                                    /* effect:                               */
                                    /* 0 = between-treatment                 */
                                    /* 1 = between-person (systematic)       */
           } drug_strat;
#ifndef LW
    struct {                        /* structure for drug 1                  */
        cstdist_t frwkill;          /* fraction of worms killed per treatment*/
        cstdist_t fecred;           /* irreversible reduction fecundity fe-  */
                                    /* male parasites                        */
        cstdist_t frmfkill;         /* fraction of mf killed per treatment   */
        cstdist_t recov;            /* unproductive period after treatment   */
           } DEC12D;
    struct {                        /* structure for drug 2                  */
        cstdist_t frwkill,fecred,frmfkill,recov;
           } DEC6MG;
    struct {                        /* structure for drug 3                  */
        cstdist_t frwkill,fecred,frmfkill,recov;
           } DECLD;
    struct {                        /* structure for drug 4                  */
        cstdist_t frwkill,fecred,frmfkill,recov;
           } IVR400;
    struct {                        /* structure for drug 5                  */
        cstdist_t frwkill,fecred,frmfkill,recov;
           } IVRLD;
    struct {                        /* structure for drug 6                  */
        cstdist_t frwkill,fecred,frmfkill,recov;
           } DECIVR;
    struct {                        /* structure for drug 7                  */
        cstdist_t frwkill,fecred,frmfkill,recov;
           } DECSALT;
#endif
    struct {
        int no_surveys;             /* number of surveys                     */
        int *timing;                /* timing of surveys (in months)         */
#ifndef LW
        float *att;                 /* attendance (%)                        */
        int *not_coh;               /* flag which denotes that this survey is*/
                                    /* done for the whole population again   */
                                    /* (irrespective of the specification of */
                                    /* surv_coh)                             */
        float *volume;              /* bloodvolume (no of units of 20 microl.*/
#else
        float volume;               /* bloodvolume (no of units of 20 microl.*/
#endif
           } surveys;
#ifndef LW
    int readhis;                    /* read individual histories from file   */
                                    /* (y=1;n=0)                             */
    int writehis;                   /* write individual histories to file    */
                                    /* (y=1;n=0)                             */
    BOOLEAN smear_unity;            /* use unit bloodsmear classes (1) or not*/
#endif
    int no_smear_cl;                /* no. of classes used for frequency     */
                                    /* distribution of smear counts          */
    int *smearbound;                /* class-boundaries for bloodsmear counts*/
    int surv_coh;                   /* =1: 2nd and higher order surveys only */
                                    /* for those that participated in the 1st*/
                                    /* survey; =2: idem, those who were mf-  */
                                    /* positive at the first survey          */
    int indiv_out;                  /* give individual output (1=Y;0=N)      */
#ifdef LW
    int indiv_outp_vars[6];         /* booleans for individual output (0 =   */
                                    /* variable will not be printed; 1 = va- */
                                    /* riable will be printed (in .dlo-file))*/
                                    /* Indices: 0 --> Mf; 1 --> disease;     */
                                    /* 2 --> Rw; 3 --> Rl; 4 --> nr. female  */
                                    /* worms; 5 --> nr. male worms.          */ 
#endif

    };
typedef struct inpars inpars_t;

struct outpvars
    {
    float *foi[3];               /* force-of-infection                       */
    float *foiL3[3];             /* force-of-L3-infection                    */
    int *census[3];              /* Nr. of persons in census population      */

    int *nrexam[3];              /* number of persons examined during survey */
    int *nrwpos[3];              /* number of positive individuals (with     */
                                 /* respect to worms) per sex and age group  */
/*    int *nrw[3];                  number of worms per sex and age-group    */
                                 /* worm = prepatent, patent, male, female   */
    int *nrmfpos[3];             /* no. of mf positives as determined by     */
                                 /* thick-smear investigation (20 cmm blood) */
    int *mflymphpos[3];          /* no. of persons with both microfilaraemia */
                                 /* and lymphoedema                          */
    int *mfhydropos[3];          /* no. of persons with both microfilaraemia */
                                 /* and hydrocele                            */
    int *nrlymphoed[3];
    int *nrhydrocel[3];
#ifdef CEA
    float *cum_mf[3];            /* cumulative indices that will be accumu-  */
    float *cum_hydro[3];         /* lated after the first treatment          */
    float *cum_lymph[3];         /* see corresponding human characteristics  */
#endif

    float *mfload[3];            /* av. no. mf per 20cmm thick smear         */
    float *wload[3];             /* av. no. of worms per person              */
    float *gmfload[3];           /* geometric mean microfilarial load        */
    float *mfprev[3];            /* prev. of persons with positive thick sm. */
    float *wprev[3];             /* prev. of persons with worms              */
    float *lymphprev[3];
    float *hydroprev[3];
    float *mflymphprev[3];       /* prev. of lymphoedema + microfilaraemia   */
    float *mfhydroprev[3];       /* prev. of hydrocele + microfilaraemia     */
    int **smear_dist[3];         /* frequency distribution of blood-smear    */
                                 /* counts by age and sex                    */
    float *Rl[3];                /* anti-L3 immunity (resistance)            */
    float *Rw[3];                /* anti-worm(-fecundity) immunity           */
    };
typedef struct outpvars outpvars_t;

/* Function prototypes                                                       */
#ifndef SUN
TC_VOID main(int argc, char *argv[]);
TC_VOID get_indat(char *naminfil);
TC_VOID run(TC_VOID);
TC_VOID ini_sim(TC_VOID);
TC_VOID flow_control(TC_VOID);
TC_VOID det_hum_inf(TC_VOID);
TC_VOID calc_vecpar_dyn(TC_VOID);
TC_VOID calc_dis(human_t *hnode,int nrMw,int *chrpos,float Rw);
TC_VOID upd_hum_stat(TC_VOID);
TC_VOID outp_ini(outpvars_t *out);
TC_VOID clear_outp(outpvars_t *out);
#ifdef LW
TC_VOID free_all (TC_VOID);
#else
TC_VOID c_break(TC_VOID);
TC_VOID write_his(TC_VOID);
TC_VOID read_his(TC_VOID);
#endif
TC_VOID tmpoutp(outpvars_t *out);
TC_VOID initlists(TC_VOID);
TC_VOID del_hum(TC_VOID);
TC_VOID del_wl(human_t *list);
TC_VOID del_mwl(human_t *list);
TC_VOID del_worm (human_t *hnode);
TC_VOID del_mworm (human_t *hnode);
TC_VOID update_inf (human_t *hnode,int age_w);
TC_VOID terminate(TC_VOID);
TC_VOID do_drugtr(TC_VOID);
TC_VOID treat_patient(human_t *patient);
float det_aod(float age,int agegr);
char *skip_comment(FILE *fil,char inline[]);
header_t *crt_hl(TC_VOID);
human_t *app_hl(header_t *list);
worm_t *app_wl(human_t *hum);
m_worm_t *app_mwl(human_t *hum);
#else
float det_aod();
char *skip_comment();
header_t *crt_hl();
human_t *app_hl();
worm_t *app_wl();
m_worm_t *app_mwl();
#endif

/* Frequently used externals                                                 */
extern inpars_t ip;
extern outpvars_t ov;
extern int st,stw,cal_month,vcper;
extern header_t *list_head;
extern float potbr;
extern BOOLEAN survey,file_out,fin_out,vectcon;
#ifndef LW
extern float bloodvolume;
extern int outfrom;
extern int outref_ind;
extern int not_for_coh;
#endif
extern int firstsurvey;
extern char filnam[50];
#ifdef LW
extern int *drug_types;
#else
extern int drug_types[7];
#endif
extern int drugs_used;
#ifdef TRACE
extern float m_smear,m_H,m_HL3,m_Rw,m_Rl;
extern long t_hum,t_worm;
extern FILE *tracefil;
#endif
