# Supplementary material for: Mathematical modelling of lymphatic filariasis elimination programmes in India: required duration of mass drug administration and post-treatment level of infection indicators
Source: Parasit Vectors. 2016 Sep 13;9(1):501. doi: 10.1186/s13071-016-1768-y (PMC5022201; doi:10.1186/s13071-016-1768-y)
Supplement: Additional file 2: — A zip-file, containing the source-code of the LYMFASIM computer program. The contents of this zip archive are licensed under the Creative Commons Attribution-NonCommercial-NoDerivatives 4.0 International License. To view a copy of this license, visit http://creativecommons.org/licenses/by-nc-nd/4.0/or send a letter to Creative Commons, PO Box 1866, Mountain View, CA 94042, USA. By opening Additional file 2, you agree to the aforementioned license. You are free to use and share (copy and redistribute the material in any medium or format) the material contained within Additional File 2 under the following terms: Attribution: You must give appropriate credit, provide a link to the license, and indicate if changes were made. You may do so in any reasonable manner, but not in any way that suggests the licensor endorses you or your use. NonCommercial: You may not use the material for commercial purposes. No Derivatives: If you remix, transform, or build upon the material, you may not distribute the modified material. (ZIP 188 kb) [file 13071_2016_1768_MOESM2_ESM.zip › lymfasim_source_20150904_PV/ly_print/Lyprint.c]

/*****************************************************************************/
/* LYPRINT.C - THE LYMFASIM PROGRAM                                          */
/* FUNCTIONS FOR PRINTING OUTPUT                                             */
/*****************************************************************************/

/*===========================================================================*/
/* Header files with macro's, definitions and prototypes                     */
/*===========================================================================*/
#define PRDASH(x) for (i=0;i<(x);i++) fprintf(prfil,"-"); fprintf(prfil,"\n")
#define LINEFEED fprintf(prfil,"\n")
#include <stdio.h>
#include <stdlib.h>
#include <string.h>
#include <math.h>
#include <conio.h>
#include "lyindat.h"

#ifndef LW
/*===========================================================================*/
/* Global declarations                                                       */
/*===========================================================================*/
outpvars_t out;
char *p,string[100],filname[100];
char *sexes[]  = { "men     ",
                   "women   ",
                   "total   " };
char *monnam[] = { "January",
                   "February",
                   "March",
                   "April",
                   "May",
                   "June",
                   "July",
                   "August",
                   "September",
                   "October",
                   "November",
                   "December" };

/*===========================================================================*/
/* Functions                                                                 */
/*===========================================================================*/
#ifndef __FLAT__
TC_VOID main(argc,argv)
#else
TC_VOID ly_print(argc,argv)
#endif
int argc;
char *argv[];
{
    FILE *infil,*prfil;
    int nac,*ac,nsc,su,*sc; /* no. age-classes, age-class boudaries, no. smear-
                               count classes, unity classes (Y/N), smear count
                               class boundaries */
    int *stand_pop;         /* standard-population per age-class */
    float stand_pop_inf;    /* number infected in standard population */
    int stand_pop_tot;      /* total standard population */
    unsigned soi,sof;       /* size of int, size of float */
    int det;                /* summary (0) or detailed (1) output tables */
    int st;                 /* simulation time (in months) */
    char **acs;             /* age-categories as text-strings */
    unsigned u1,u2;
    int i,j,k,l,ss;
    float x,bloodvolume;
    char cc;
#ifdef CEA
    long nrdied[3];
    float cum_mf[3];
    float cum_hydro[3];
    float cum_lymph[3];
    float cum_mf_tot[3];
    float cum_hydro_tot[3];
    float cum_lymph_tot[3];
#endif

    ss=1;
    soi=sizeof(int);
    sof=sizeof(float);
    if (argc==1)
        {
        printf("file with crude LYMFASIM output (standard extension .lof): ");
        gets(string);
        }
    else
        strcpy(string,argv[1]);

    i=0;
    while ((string[i]!='.')&& string[i])
        filname[i++]=string[i];
    if (!string[i])
        strcat(string,".lof");
    if ((infil=fopen(string,"rb"))==NULL)
        {
        printf("file %s not exists");
        exit(1);
        }

    strcpy(string,filname);
    strcat(string,".prn");
    prfil=fopen(string,"wt");

    if (argc<=2)
        {
        printf("summary (0) or detailed (1) tables ?: ");
        gets(string);
        sscanf(string,"%d",&det);
        }
    else
        sscanf(argv[2],"%d",&det);

    fread(&nac,soi,1,infil);
    ac=(int *)calloc((unsigned)nac,soi);
    stand_pop=(int *)calloc((unsigned)nac,soi);
    acs=(char **)calloc((unsigned)nac+1,sizeof(char *));
    fread(ac,soi,nac,infil);
    fread(stand_pop,soi,nac,infil);
    for (i=0;i<=nac;i++)
        {
        acs[i]=(char *)calloc((unsigned)10,sizeof(char));
        j=(!i)?0:ac[abs(i-1)];
        if (i<nac)
            sprintf(acs[i],"%3d -%3d",j,ac[i]-1);
        }
    stand_pop_tot=0;
    for (i=0;i<nac;i++)
        stand_pop_tot+=stand_pop[i];
    sprintf(acs[nac],"total");
    fread(&nsc,soi,1,infil);
    fread(&su,soi,1,infil);
    if (!su)
        {
        sc=(int *)calloc((unsigned)nsc+1,soi);
        fread(sc,soi,nsc+1,infil);
        }

    u1=nac+1;
    u2=nsc;

    for (i=0;i<3;i++)
        {
        out.nrexam[i]=(int *)calloc(u1,soi);
        out.nrwpos[i]=(int *)calloc(u1,soi);
        out.nrmfpos[i]=(int *)calloc(u1,soi);
        out.mflymphpos[i]=(int *)calloc(u1,soi);
        out.mfhydropos[i]=(int *)calloc(u1,soi);
        out.nrhydrocel[i]=(int *)calloc(u1,soi);
        out.nrlymphoed[i]=(int *)calloc(u1,soi);
        out.smear_dist[i]=(int **)calloc(u1,sizeof(int *));
        for (j=0;j<u1;j++)
            out.smear_dist[i][j]=(int *)calloc(u2,soi);
        out.mfload[i]=(float *)calloc(u1,sof);
        out.foi[i]=(float *)calloc(u1,sof);
        out.foiL3[i]=(float *)calloc(u1,sof);
        out.gmfload[i]=(float *)calloc(u1,sof);
        out.wload[i]=(float *)calloc(u1,sof);
        out.mfprev[i]=(float *)calloc(u1,sof);
        out.mflymphprev[i]=(float *)calloc(u1,sof);
        out.mfhydroprev[i]=(float *)calloc(u1,sof);
        out.wprev[i]=(float *)calloc(u1,sof);
        out.lymphprev[i]=(float *)calloc(u1,sof);
        out.hydroprev[i]=(float *)calloc(u1,sof);
#ifdef CEA
        out.cum_mf[i]=(float *)calloc(u1,sof);
        out.cum_hydro[i]=(float *)calloc(u1,sof);
        out.cum_lymph[i]=(float *)calloc(u1,sof);
#endif
        }

    if (ss)
        cc='"';
    else
        cc=' ';

    if (!det)
        {
#ifdef CEA
        fprintf(prfil,"%cColumn  1   : Time\n",cc);
        fprintf(prfil,"%cColumn  2   : Prev. mf\n",cc);
        fprintf(prfil,"%cColumn  3   : Prev. hydrocele (men)\n",cc);
        fprintf(prfil,"%cColumn  4   : Prev. lymphoedema\n",cc);
        fprintf(prfil,"%cColumn  5   : Geom. mf-load\n",cc);
        fprintf(prfil,"%cColumn  6   : Cum. Mf-density-years\n",cc);
        fprintf(prfil,"%cColumn  7   : Cum. Hydrocele-years\n",cc);
        fprintf(prfil,"%cColumn  8   : Cum. Lymphoedema-years\n",cc);
        fprintf(prfil,"%cColumn  9-10: No. of individuals (men, total)\n\n",cc);
        for (i=1;i<=10;i++)
            fprintf(prfil," %d",i);
        LINEFEED;LINEFEED;
#else
        fprintf(prfil,"%cColumn  1   : Time\n",cc);
        fprintf(prfil,"%cColumn  2- 4: No. examined (men, women, total)\n",cc);
        fprintf(prfil,"%cColumn  5- 7: No. with positive smear-count (men, women, total)\n",cc);
        fprintf(prfil,"%cColumn  8-10: Arithm. mean mf-count (m,w,t)\n",cc);
        fprintf(prfil,"%cColumn 11-13: Geom. mean mf-count (m,w,t)\n",cc);
        fprintf(prfil,"%cColumn 14-16: No. with one adult male or female worm (m,w,t)\n",cc);
        fprintf(prfil,"%cColumn 17-19: Arithm. mean no. of adult worms (m,w,t)\n",cc);
//        fprintf(prfil,"%cColumn 20-22: No. with chronic disease symptoms (m,w,t)\n",cc);
        fprintf(prfil,"%cColumn 20-22: No. with hydrocele (m,w,t)\n",cc);
        fprintf(prfil,"%cColumn 23-25: No. with lymphoedema (m,w,t)\n",cc);
        fprintf(prfil,"%cColumn 26-28: F.o.i (m,w,t)\n",cc);
        fprintf(prfil,"%cColumn    29: Standardized prevalence\n",cc);
        fprintf(prfil,"\n");
        for (i=1;i<=29;i++)
            fprintf(prfil," %d",i);
        LINEFEED;LINEFEED;
#endif
        }
    for (;;)
        {
        if (!fread(&st,soi,1,infil))
            break;
        fread(&bloodvolume,sof,1,infil);
        for (i=0;i<3;i++)
            {
            fread(out.nrexam[i],soi,u1,infil);
            fread(out.nrwpos[i],soi,u1,infil);
            fread(out.nrmfpos[i],soi,u1,infil);
            fread(out.mflymphpos[i],soi,u1,infil);
            fread(out.mfhydropos[i],soi,u1,infil);
            fread(out.nrlymphoed[i],soi,u1,infil);
            fread(out.nrhydrocel[i],soi,u1,infil);
            fread(out.wload[i],sof,u1,infil);
            fread(out.mfload[i],sof,u1,infil);
            fread(out.gmfload[i],sof,u1,infil);
            fread(out.foi[i],sof,u1,infil);
            fread(out.foiL3[i],sof,u1,infil);
            for (j=0;j<=nac;j++)
                fread(out.smear_dist[i][j],soi,u2,infil);
#ifdef CEA
            fread(out.cum_mf[i],sof,u1,infil);
            fread(out.cum_hydro[i],sof,u1,infil);
            fread(out.cum_lymph[i],sof,u1,infil);
            fread(nrdied,sol,3,infil);
            fread(cum_mf,sof,3,infil);
            fread(cum_hydro,sof,3,infil);
            fread(cum_lymph,sof,3,infil);
#endif
            }
        for (i=0;i<=nac;i++)
            {
            for (k=0;k<3;k++)
                {
                l=(out.nrexam[k][i]==0)?1:out.nrexam[k][i];
                out.mfprev[k][i]=(float)out.nrmfpos[k][i]/l;
                out.wprev[k][i]=100*(float)out.nrwpos[k][i]/l;
                out.mflymphprev[k][i]=100*(float)out.mflymphpos[k][i]/l;
                out.mfhydroprev[k][i]=100*(float)out.mfhydropos[k][i]/l;
                out.lymphprev[k][i]=100*(float)out.nrlymphoed[k][i]/l;
                out.hydroprev[k][i]=100*(float)out.nrhydrocel[k][i]/l;
                }
            }
        stand_pop_inf=0.0;
        for (i=0;i<=nac;i++)
            stand_pop_inf+=out.mfprev[2][i]*stand_pop[i];
        stand_pop_inf/=stand_pop_tot/100.0;
#ifdef CEA
        for (i=0;i<3;i++)
            {
            cum_mf_tot[i]=cum_mf[i]/12.0;
            cum_hydro_tot[i]=cum_hydro[i]/12.0;
            cum_lymph_tot[i]=cum_lymph[i]/12.0;
            }
#endif
        if (!det)
            {
#ifdef CEA
            fprintf(prfil,"%7.2f %.2f %.2f %.2f ",st/12.0,100*out.mfprev[2][nac],
                          out.hydroprev[0][nac],out.lymphprev[2][nac]);
            fprintf(prfil,"%.4f ",out.gmfload[2][nac]);
            fprintf(prfil,"%.4f ",cum_mf_tot[2]);
            fprintf(prfil,"%.4f ",cum_hydro_tot[0]);
            fprintf(prfil,"%.4f ",cum_lymph_tot[2]);
            fprintf(prfil,"%d %d\n",out.nrexam[0][nac],out.nrexam[2][nac]);
#else
            fprintf(prfil,"%7.2f %d %d %d ",st/12.0,out.nrexam[0][nac],
                          out.nrexam[1][nac],out.nrexam[2][nac]);
            fprintf(prfil,"%d %d %d ",out.nrmfpos[0][nac],out.nrmfpos[1][nac],
                          out.nrmfpos[2][nac]);
            fprintf(prfil,"%.4f %.4f %.4f ",out.mfload[0][nac],
                          out.mfload[1][nac],out.mfload[2][nac]);
            fprintf(prfil,"%.4f %.4f %.4f ",out.gmfload[0][nac],
                          out.gmfload[1][nac],out.gmfload[2][nac]);
            fprintf(prfil,"%d %d %d ",out.nrwpos[0][nac],out.nrwpos[1][nac],
                          out.nrwpos[2][nac]);
            fprintf(prfil,"%.4f %.4f %.4f ",out.wload[0][nac],
                          out.mfload[1][nac],out.wload[2][nac]);
//            fprintf(prfil,"%d %d %d ",out.nrchron[0][nac],out.nrchron[1][nac],
//                          out.nrchron[2][nac]);
            fprintf(prfil,"%d %d %d ",out.nrhydrocel[0][nac],out.nrhydrocel[1][nac],
                          out.nrhydrocel[2][nac]);
            fprintf(prfil,"%d %d %d ",out.nrlymphoed[0][nac],out.nrlymphoed[1][nac],
                          out.nrlymphoed[2][nac]);
            fprintf(prfil,"%.4f %.4f %.4f ",out.foi[0][nac],
                          out.foi[1][nac],out.foi[2][nac]);
            fprintf(prfil,"%.3f ",stand_pop_inf);
            fprintf(prfil,"\n");
#endif
            }
        else
            {
            fprintf(prfil,"%csurvey %s %d\n",cc,monnam[st%12],st/12);
            PRDASH(20);LINEFEED;
            fprintf(prfil,"%cpopulation examined\n",cc);
            fprintf(prfil,"%cage-class    men     %%     women   %%     total  %%\n",cc);
            PRDASH(55);
            x=(out.nrexam[2][nac]>0)?0.01*out.nrexam[2][nac]:0.01;
            for (i=0;i<=nac;i++)
                {
                if (i==nac) LINEFEED;
                fprintf(prfil,"%c%9s%c   %4d   %5.1f  %4d   %5.1f  %4d  %5.1f\n",
                              cc,acs[i],cc,out.nrexam[0][i],out.nrexam[0][i]/x,
                              out.nrexam[1][i],out.nrexam[1][i]/x,
                              out.nrexam[2][i],out.nrexam[2][i]/x);
                }
            LINEFEED;
            fprintf(prfil,"%cnumber (and %%) with positive bloodsmear (%.1f cmm blood)\n",cc,20*bloodvolume);
            fprintf(prfil,"%cage-class    men     %%     women   %%     total  %%\n",cc);
            PRDASH(55);
            for (i=0;i<=nac;i++)
                {
                if (i==nac) LINEFEED;
                fprintf(prfil,"%c%9s%c   %4d  %6.3f  %4d  %6.3f  %4d %6.3f\n",
                              cc,acs[i],cc,out.nrmfpos[0][i],100*out.mfprev[0][i],
                              out.nrmfpos[1][i],100*out.mfprev[1][i],
                              out.nrmfpos[2][i],100*out.mfprev[2][i]);
                }
            LINEFEED;
            fprintf(prfil,"%cmean number of microfilariae per bloodsmear\n",cc);
            fprintf(prfil,"%cage-class     men             women           total\n",cc);
            fprintf(prfil,"%c              arithm. geom.   arithm. geom.   arithm. geom.\n",cc);
            PRDASH(55);
            for (i=0;i<=nac;i++)
                {
                if (i==nac) LINEFEED;
                fprintf(prfil,"%c%9s%c   %6.4f %6.4f   %6.4f %6.4f   %6.4f %6.4f\n",
                              cc,acs[i],cc,out.mfload[0][i],out.gmfload[0][i],out.mfload[1][i],
                              out.gmfload[1][i],out.mfload[2][i],out.gmfload[2][i]);
                }
            LINEFEED;
            fprintf(prfil,"%cfrequency distribution of bloodsmear counts\n",cc);
            PRDASH(55);
            fprintf(prfil,"%cno. mf  %c",cc,cc);
            for (i=0;i<nsc;i++)
                {
                if (!su)
                    j=sc[i];
                else
                    j=i;
                fprintf(prfil,"  %3d",j);
                }
            if (!ss)
                fprintf(prfil,"+");
            for (i=0;i<3;i++)
                {
                fprintf(prfil,"\n\n%c%9s%c",cc,sexes[i],cc);
                for (k=0;k<=nac;k++)
                    {
                    fprintf(prfil,"\n%c%9s%c",cc,acs[k],cc);
                    for (j=0;j<nsc;j++)
                        fprintf(prfil,"  %3d",out.smear_dist[i][k][j]);
                    }
                }
            LINEFEED;LINEFEED;
            fprintf(prfil,"%cnumber (and %%) with at least one adult male or female worm\n",cc);
            fprintf(prfil,"%cage-class     men     %%     women   %%     total  %%\n",cc);
            PRDASH(55);
            for (i=0;i<=nac;i++)
                {
                if (i==nac) LINEFEED;
                fprintf(prfil,"%c%9s%c   %4d  %6.3f  %4d  %6.3f  %4d %6.3f\n",
                              cc,acs[i],cc,out.nrwpos[0][i],out.wprev[0][i],
                              out.nrwpos[1][i],out.wprev[1][i],
                              out.nrwpos[2][i],out.wprev[2][i]);
                }
            LINEFEED;
            fprintf(prfil,"%carithmetic mean number of adult worms\n",cc);
            fprintf(prfil,"%cage-class     men        women      total\n",cc);
            PRDASH(50);
            for (i=0;i<=nac;i++)
                {
                if (i==nac) LINEFEED;
                fprintf(prfil,"%c%9s%c   %6.4f     %6.4f    %6.4f\n",
                              cc,acs[i],cc,out.wload[0][i],out.wload[1][i],
                              out.wload[2][i]);
                }
            LINEFEED;
            fprintf(prfil,"%cnumber (and %%) with lymphoedema\n",cc);
            fprintf(prfil,"%cage-class     men     %%     women   %%     total  %%\n",cc);
            PRDASH(55);
            for (i=0;i<=nac;i++)
                {
                if (i==nac) LINEFEED;
                fprintf(prfil,"%c%9s%c   %4d  %6.3f  %4d  %6.3f  %4d %6.3f\n",
                          cc,acs[i],cc,out.nrlymphoed[0][i],out.lymphprev[0][i],
                          out.nrlymphoed[1][i],out.lymphprev[1][i],
                          out.nrlymphoed[2][i],out.lymphprev[2][i]);
                }
            LINEFEED;
            fprintf(prfil,"%cnumber (and %%) with hydrocele\n",cc);
            fprintf(prfil,"%cage-class     men     %%     women   %%     total  %%\n",cc);
            PRDASH(55);
            for (i=0;i<=nac;i++)
                {
                if (i==nac) LINEFEED;
                fprintf(prfil,"%c%9s%c   %4d  %6.3f  %4d  %6.3f  %4d %6.3f\n",
                          cc,acs[i],cc,out.nrhydrocel[0][i],out.hydroprev[0][i],
                          out.nrhydrocel[1][i],out.hydroprev[1][i],
                          out.nrhydrocel[2][i],out.hydroprev[2][i]);
                }
            LINEFEED;
            fprintf(prfil,"%cnumber (and %%) with both microfilaraemia and lymphoedema\n",cc);
            fprintf(prfil,"%cage-class     men     %%     women   %%     total  %%\n",cc);
            PRDASH(55);
            for (i=0;i<=nac;i++)
                {
                if (i==nac) LINEFEED;
                fprintf(prfil,"%c%9s%c   %4d  %6.3f  %4d  %6.3f  %4d %6.3f\n",
                          cc,acs[i],cc,out.mflymphpos[0][i],out.mflymphprev[0][i],
                          out.mflymphpos[1][i],out.mflymphprev[1][i],
                          out.mflymphpos[2][i],out.mflymphprev[2][i]);
                }
            LINEFEED;
            fprintf(prfil,"%cnumber (and %%) with both microfilaraemia and hydrocele\n",cc);
            fprintf(prfil,"%cage-class     men     %%     women   %%     total  %%\n",cc);
            PRDASH(55);
            for (i=0;i<=nac;i++)
                {
                if (i==nac) LINEFEED;
                fprintf(prfil,"%c%9s%c   %4d  %6.3f  %4d  %6.3f  %4d %6.3f\n",
                          cc,acs[i],cc,out.mfhydropos[0][i],out.mfhydroprev[0][i],
                          out.mfhydropos[1][i],out.mfhydroprev[1][i],
                          out.mfhydropos[2][i],out.mfhydroprev[2][i]);
                }
            LINEFEED;
            fprintf(prfil,"%cforce-of-infection (per year)\n",cc);
            fprintf(prfil,"%cage-class     men        women      total\n",cc);
            PRDASH(50);
            for (i=0;i<=nac;i++)
                {
                if (i==nac) LINEFEED;
                fprintf(prfil,"%c%9s%c   %6.4f     %6.4f    %6.4f\n",
                              cc,acs[i],cc,out.foi[0][i],out.foi[1][i],
                              out.foi[2][i]);
                }
            LINEFEED;
            fprintf(prfil,"%cforce-of-L3-infection (per year)\n",cc);
            fprintf(prfil,"%cage-class     men        women      total\n",cc);
            PRDASH(50);
            for (i=0;i<=nac;i++)
                {
                if (i==nac) LINEFEED;
                fprintf(prfil,"%c%9s%c   %6.3f     %6.3f    %6.3f\n",
                              cc,acs[i],cc,out.foiL3[0][i],out.foiL3[1][i],
                              out.foiL3[2][i]);
                }
            LINEFEED;
            fprintf(prfil,"%c",cc);
            PRDASH(75); LINEFEED;
            }
        }

    fclose(infil);
    fclose(prfil);
}
#endif
