# Supplementary material for: Mathematical modelling of lymphatic filariasis elimination programmes in India: required duration of mass drug administration and post-treatment level of infection indicators
Source: Parasit Vectors. 2016 Sep 13;9(1):501. doi: 10.1186/s13071-016-1768-y (PMC5022201; doi:10.1186/s13071-016-1768-y)
Supplement: Additional file 2: — A zip-file, containing the source-code of the LYMFASIM computer program. The contents of this zip archive are licensed under the Creative Commons Attribution-NonCommercial-NoDerivatives 4.0 International License. To view a copy of this license, visit http://creativecommons.org/licenses/by-nc-nd/4.0/or send a letter to Creative Commons, PO Box 1866, Mountain View, CA 94042, USA. By opening Additional file 2, you agree to the aforementioned license. You are free to use and share (copy and redistribute the material in any medium or format) the material contained within Additional File 2 under the following terms: Attribution: You must give appropriate credit, provide a link to the license, and indicate if changes were made. You may do so in any reasonable manner, but not in any way that suggests the licensor endorses you or your use. NonCommercial: You may not use the material for commercial purposes. No Derivatives: If you remix, transform, or build upon the material, you may not distribute the modified material. (ZIP 188 kb) [file 13071_2016_1768_MOESM2_ESM.zip › lymfasim_source_20150904_PV/ly_print/Lyprint_LW.c]

/*****************************************************************************/
/* LYPRINT.C - THE LYMFASIM PROGRAM                                          */
/* FUNCTIONS FOR PRINTING OUTPUT                                             */
/*****************************************************************************/

/*===========================================================================*/
/* Header files with macro's, definitions and prototypes                     */
/*===========================================================================*/
#define PRDASH(x) for (i=0;i<(x);i++) fprintf(prfil,"-"); fprintf(prfil,"\n")
#define LINEFEED fprintf(prfil,"\n")
#include <stdio.h>
#include <stdlib.h>
#include <string.h>
#include <math.h>
#include <conio.h>
#include "lyindat.h"

#ifdef LW
/*===========================================================================*/
/* Global declarations                                                       */
/*===========================================================================*/
outpvars_t out;
char *p,string[100],filname[100];
char *sexes[]  = { "men     ",
                   "women   ",
                   "total   " };
char *monnam[] = { "January",
                   "February",
                   "March",
                   "April",
                   "May",
                   "June",
                   "July",
                   "August",
                   "September",
                   "October",
                   "November",
                   "December" };

/*===========================================================================*/
/* Functions                                                                 */
/*===========================================================================*/
#ifndef __FLAT__
TC_VOID main(argc,argv)
#else
TC_VOID ly_print(argc,argv)
#endif
int argc;
char *argv[];
{
    FILE *infil,*prfil;
    int nac,*ac,nsc,*sc; /* no. age-classes, age-class boudaries, no. smear-
                            count classes, smear count, class boundaries */
    int *stand_pop;         /* standard-population per age-class         */
    int stand_pop_tot;      /* total standard population                 */
    float stand_pop_inf;    /* age-standardized mf-prevalence            */
    float stand_pop_lymph;  /* age-standardized lymphoedema prevalence   */
    float stand_pop_hydro;  /* age-standardized hydrocele prevalence     */
    float stand_pop_worm;   /* age-standardized adult worm prevalence    */
    float stand_pop_mflymph; /* age-standardize prevalence of persons    */
                            /* with both microfilaraemia and lymphoedema */
    float stand_pop_mfhydro; /* age-standardize prevalence of persons    */
                            /* with both microfilaraemia and hydrocele   */
    unsigned soi,sof;       /* size of int, size of float */
    int det;                /* summary (0) or detailed (1) output tables */
    int st;                 /* simulation time (in months) */
    char **acs;             /* age-categories as text-strings */
    unsigned u1,u2;
    int i,j,k,l;
    float x,bloodvolume;

    soi=sizeof(int);
    sof=sizeof(float);
    if (argc==1)
        {
        printf("file with crude LYMFASIM output (standard extension .lof): ");
        gets(string);
        }
    else
        strcpy(string,argv[1]);

    i=0;
    while ((string[i]!='.')&& string[i])
        filname[i++]=string[i];
    if (!string[i])
        strcat(string,".lof");
    if ((infil=fopen(string,"rb"))==NULL)
        {
        printf("file %s not exists");
        exit(1);
        }

    strcpy(string,filname);
    strcat(string,".prn");
    prfil=fopen(string,"wt");

    if (argc<=2)
        {
        printf("summary (0) or detailed (1) tables ?: ");
        gets(string);
        sscanf(string,"%d",&det);
        }
    else
        sscanf(argv[2],"%d",&det);

    fread(&nac,soi,1,infil);
    ac=(int *)calloc((unsigned)nac,soi);
    stand_pop=(int *)calloc((unsigned)nac,soi);
    acs=(char **)calloc((unsigned)nac+1,sizeof(char *));
    fread(ac,soi,nac,infil);
    fread(stand_pop,soi,nac,infil);

    for (i=0;i<=nac;i++)
        {
        acs[i]=(char *)calloc((unsigned)10,sizeof(char));
        j=(!i)?0:ac[abs(i-1)];
        if (i<nac)
            sprintf(acs[i],"%3d -%3d",j,ac[i]-1);
        }
    sprintf(acs[nac],"Total");

    stand_pop_tot=0;
    for (i=0;i<nac;i++)
        stand_pop_tot+=stand_pop[i];

    fread(&nsc,soi,1,infil);
    sc=(int *)calloc((unsigned)nsc+1,soi);
    fread(sc,soi,nsc+1,infil);

    u1=nac+1;
    u2=nsc;

    for (i=0;i<3;i++)
        {
        out.nrexam[i]=(int *)calloc(u1,soi);
        out.nrwpos[i]=(int *)calloc(u1,soi);
        out.nrmfpos[i]=(int *)calloc(u1,soi);
        out.mflymphpos[i]=(int *)calloc(u1,soi);
        out.mfhydropos[i]=(int *)calloc(u1,soi);
        out.nrhydrocel[i]=(int *)calloc(u1,soi);
        out.nrlymphoed[i]=(int *)calloc(u1,soi);
        out.smear_dist[i]=(int **)calloc(u1,sizeof(int *));
        for (j=0;j<u1;j++)
            out.smear_dist[i][j]=(int *)calloc(u2,soi);
        out.mfload[i]=(float *)calloc(u1,sof);
        out.foi[i]=(float *)calloc(u1,sof);
        out.foiL3[i]=(float *)calloc(u1,sof);
        out.gmfload[i]=(float *)calloc(u1,sof);
        out.wload[i]=(float *)calloc(u1,sof);
        out.mfprev[i]=(float *)calloc(u1,sof);
        out.mflymphprev[i]=(float *)calloc(u1,sof);
        out.mfhydroprev[i]=(float *)calloc(u1,sof);
        out.wprev[i]=(float *)calloc(u1,sof);
        out.lymphprev[i]=(float *)calloc(u1,sof);
        out.hydroprev[i]=(float *)calloc(u1,sof);
        }

    if (!det)
        {
        fprintf(prfil,"time,nr.,Mf-prevalence,,Mean Mf-density,,");
        fprintf(prfil,"Prev. hydrocele,,Prev. lymphoedema,,Prev. worms,,Aritm. mean\n");

        fprintf(prfil,"(years),examined,crude,standar-,(Mf-positives),,(males),,");
        fprintf(prfil,"crude,stand.,crude,stand.,no. of adult worms\n");

        fprintf(prfil,",,,dized,arithm.,geom.,crude,stand.\n\n");
        }
    for (;;)
        {
        if (!fread(&st,soi,1,infil))
            break;
        fread(&bloodvolume,sof,1,infil);
        for (i=0;i<3;i++)
            {
            fread(out.nrexam[i],soi,u1,infil);
            fread(out.nrwpos[i],soi,u1,infil);
            fread(out.nrmfpos[i],soi,u1,infil);
            fread(out.mflymphpos[i],soi,u1,infil);
            fread(out.mfhydropos[i],soi,u1,infil);
            fread(out.nrlymphoed[i],soi,u1,infil);
            fread(out.nrhydrocel[i],soi,u1,infil);
            fread(out.wload[i],sof,u1,infil);
            fread(out.mfload[i],sof,u1,infil);
            fread(out.gmfload[i],sof,u1,infil);
            fread(out.foi[i],sof,u1,infil);
            fread(out.foiL3[i],sof,u1,infil);
            for (j=0;j<=nac;j++)
                fread(out.smear_dist[i][j],soi,u2,infil);
            }
        for (i=0;i<=nac;i++)
            {
            for (k=0;k<3;k++)
                {
                l=(out.nrexam[k][i]==0)?1:out.nrexam[k][i];
                out.mfprev[k][i]=(float)out.nrmfpos[k][i]/l;
                out.wprev[k][i]=(float)out.nrwpos[k][i]/l;
                out.mflymphprev[k][i]=(float)out.mflymphpos[k][i]/l;
                out.mfhydroprev[k][i]=(float)out.mfhydropos[k][i]/l;
                out.lymphprev[k][i]=(float)out.nrlymphoed[k][i]/l;
                out.hydroprev[k][i]=(float)out.nrhydrocel[k][i]/l;
                }
            }

        // calculate standardized prevalences
        stand_pop_inf=0.0;
        stand_pop_lymph=0.0;
        stand_pop_hydro=0.0;
        stand_pop_worm=0.0;
        stand_pop_mflymph=0.0;
        stand_pop_mfhydro=0.0;
        for (i=0;i<=nac;i++)
            {
            stand_pop_inf+=out.mfprev[2][i]*stand_pop[i];
            stand_pop_lymph+=out.lymphprev[2][i]*stand_pop[i];
            stand_pop_hydro+=out.hydroprev[0][i]*stand_pop[i]; // note: males only
            stand_pop_worm+=out.wprev[2][i]*stand_pop[i];
            stand_pop_mflymph+=out.mflymphprev[2][i]*stand_pop[i];
            stand_pop_mfhydro+=out.mfhydroprev[0][i]*stand_pop[i]; // note: males only
            }
        stand_pop_inf/=stand_pop_tot/100.0;
        stand_pop_lymph/=stand_pop_tot/100.0;
        stand_pop_hydro/=stand_pop_tot/100.0;
        stand_pop_worm/=stand_pop_tot/100.0;
        stand_pop_mflymph/=stand_pop_tot/100.0;
        stand_pop_mfhydro/=stand_pop_tot/100.0;
        if (!det)
            {
            // print trend-output

            fprintf(prfil,"%.2f,%d,%.3f,%.3f,",st/12.0,out.nrexam[2][nac],
                    100*out.mfprev[2][nac],stand_pop_inf);
            fprintf(prfil,"%.4f,%.4f,",out.mfload[2][nac],out.gmfload[2][nac]);
            fprintf(prfil,"%.3f,%.3f,%.3f,%.3f,",100*out.hydroprev[0][nac],stand_pop_hydro,
                    100*out.lymphprev[2][nac],stand_pop_lymph);
            fprintf(prfil,"%.3f,%.3f,%.4f\n",100*out.wprev[2][nac],stand_pop_worm,out.wload[2][nac]);
            }
        else
            // print detailed age / sex specific output
            {
            fprintf(prfil,"Survey %s %d\n",monnam[st%12],st/12);
            LINEFEED;
            fprintf(prfil,"Population examined\n");
            fprintf(prfil,"Age-class,men,%%,women,%%,total,%%\n");
            x=(out.nrexam[2][nac]>0)?0.01*out.nrexam[2][nac]:0.01;
            for (i=0;i<=nac;i++)
                {
                if (i==nac) LINEFEED;
                fprintf(prfil,"%s,%d,%.1f,%d,%.1f,%d,%.1f\n",
                              acs[i],out.nrexam[0][i],out.nrexam[0][i]/x,
                              out.nrexam[1][i],out.nrexam[1][i]/x,
                              out.nrexam[2][i],out.nrexam[2][i]/x);
                }
            LINEFEED;
            LINEFEED;

            fprintf(prfil,"Number (and %%) with positive bloodsmear (%.1f cmm blood)\n",20*bloodvolume);
            fprintf(prfil,"Age-class,men,%%,women,%%,total,%%\n");
            for (i=0;i<=nac;i++)
                {
                if (i==nac) LINEFEED;
                fprintf(prfil,"%s,%d,%.3f,%d,%.3f,%d,%.3f\n",
                              acs[i],out.nrmfpos[0][i],100*out.mfprev[0][i],
                              out.nrmfpos[1][i],100*out.mfprev[1][i],
                              out.nrmfpos[2][i],100*out.mfprev[2][i]);
                }
            fprintf(prfil,"Standardized prevalence,,,,,,%.3f\n",stand_pop_inf);
            LINEFEED;
            LINEFEED;

            fprintf(prfil,"Mean number of microfilariae per bloodsmear (Mf-positives only)\n");
            fprintf(prfil,"Age-class,men,,women,,total\n");
            fprintf(prfil,",arithm.,geom.,arithm.,geom.,arithm.,geom.\n");
            for (i=0;i<=nac;i++)
                {
                if (i==nac) LINEFEED;
                fprintf(prfil,"%s,%.4f,%.4f,%.4f,%.4f,%.4f,%.4f\n",
                              acs[i],out.mfload[0][i],out.gmfload[0][i],out.mfload[1][i],
                              out.gmfload[1][i],out.mfload[2][i],out.gmfload[2][i]);
                }
            LINEFEED;
            LINEFEED;

            fprintf(prfil,"Frequency distribution of Mf-counts\n,,number of Mf per bloodsmear\n,");
            for (i=0;i<nsc;i++)
                {
                if (i==(nsc-1))
                    fprintf(prfil,", %d+",sc[i]);
                else
                    {
                    if (sc[i]!=(sc[i+1]-1))
                        fprintf(prfil,", %d-%d",sc[i],sc[i+1]-1);
                    else
                        fprintf(prfil,", %d-",sc[i]);
                    }
                }
            for (i=0;i<3;i++)
                {
                fprintf(prfil,"\n\n%s,age-class",sexes[i]);
                for (k=0;k<=nac;k++)
                    {
                    fprintf(prfil,"\n,%s",acs[k]);
                    for (j=0;j<nsc;j++)
                        fprintf(prfil,",%d",out.smear_dist[i][k][j]);
                    }
                }
            LINEFEED;
            LINEFEED;

            fprintf(prfil,"Number (and %%) with at least one adult male or female worm\n");
            fprintf(prfil,"Age-class,men,%%,women,%%,total,%%\n");
            for (i=0;i<=nac;i++)
                {
                if (i==nac) LINEFEED;
                fprintf(prfil,"%s,%d,%.3f,%d,%.3f,%d,%.3f\n",
                              acs[i],out.nrwpos[0][i],100*out.wprev[0][i],
                              out.nrwpos[1][i],100*out.wprev[1][i],
                              out.nrwpos[2][i],100*out.wprev[2][i]);
                }
            fprintf(prfil,"Standardized prevalence,,,,,,%.3f\n",stand_pop_worm);
            LINEFEED;
            LINEFEED;

            fprintf(prfil,"Arithmetic mean number of adult worms\n");
            fprintf(prfil,"Age-class,men,women,total\n");
            for (i=0;i<=nac;i++)
                {
                if (i==nac) LINEFEED;
                fprintf(prfil,"%s,%.4f,%.4f,%.4f\n",
                              acs[i],out.wload[0][i],out.wload[1][i],
                              out.wload[2][i]);
                }
            LINEFEED;
            LINEFEED;

            fprintf(prfil,"Number (and %%) with hydrocele (men only)\n");
            fprintf(prfil,"Age-class,nr.,%%\n");
            for (i=0;i<=nac;i++)
                {
                if (i==nac) LINEFEED;
                fprintf(prfil,"%s,%d,%.3f\n",acs[i],out.nrhydrocel[0][i],100*out.hydroprev[0][i]);
                }
            fprintf(prfil,"Stand. prevalence,,%.3f\n",stand_pop_hydro);
            LINEFEED;
            LINEFEED;

            fprintf(prfil,"Number (and %%) with lymphoedema\n");
            fprintf(prfil,"Age-class,men,%%,women,%%,total,%%\n");
            for (i=0;i<=nac;i++)
                {
                if (i==nac) LINEFEED;
                fprintf(prfil,"%s,%d,%.3f,%d,%.3f,%d,%.3f\n",
                          acs[i],out.nrlymphoed[0][i],100*out.lymphprev[0][i],
                          out.nrlymphoed[1][i],100*out.lymphprev[1][i],
                          out.nrlymphoed[2][i],100*out.lymphprev[2][i]);
                }
            fprintf(prfil,"Standardized prevalence,,,,,,%.3f\n",stand_pop_lymph);
            LINEFEED;
            LINEFEED;

            fprintf(prfil,"Number (and %%) with both microfilaraemia and hydrocele (men only)\n");
            fprintf(prfil,"Age-class,nr.,%%\n");
            for (i=0;i<=nac;i++)
                {
                if (i==nac) LINEFEED;
                fprintf(prfil,"%s,%d,%.3f\n",acs[i],out.mfhydropos[0][i],100*out.mfhydroprev[0][i]);
                }
            fprintf(prfil,"Stand. prevalence,,%.3f\n",stand_pop_mfhydro);
            LINEFEED;
            LINEFEED;

            fprintf(prfil,"Number (and %%) with both microfilaraemia and lymphoedema\n");
            fprintf(prfil,"Age-class,men,%%,women,%%,total,%%\n");
            for (i=0;i<=nac;i++)
                {
                if (i==nac) LINEFEED;
                fprintf(prfil,"%s,%d,%.3f,%d,%.3f,%d,%.3f\n",
                          acs[i],out.mflymphpos[0][i],100*out.mflymphprev[0][i],
                          out.mflymphpos[1][i],100*out.mflymphprev[1][i],
                          out.mflymphpos[2][i],100*out.mflymphprev[2][i]);
                }
            fprintf(prfil,"Standardized prevalence,,,,,,%.3f\n",stand_pop_mflymph);
            LINEFEED;
            LINEFEED;

            fprintf(prfil,"Force-of-infection I (mean no. of adult worms per year * 100)\n");
            fprintf(prfil,"Age-class,men,women,total\n");
            for (i=0;i<=nac;i++)
                {
                if (i==nac) LINEFEED;
                fprintf(prfil,"%s,%.4f,%.4f,%.4f\n",
                              acs[i],100*out.foi[0][i],100*out.foi[1][i],100*out.foi[2][i]);
                }
            LINEFEED;
            LINEFEED;

            fprintf(prfil,"Force-of-infection II (mean no. of L3-larvae per year)\n");
            fprintf(prfil,"Age-class,men,women,total\n");
            for (i=0;i<=nac;i++)
                {
                if (i==nac) LINEFEED;
                fprintf(prfil,"%s,%.3f,%.3f,%.3f\n",
                              acs[i],out.foiL3[0][i],out.foiL3[1][i],out.foiL3[2][i]);
                }
            LINEFEED;
            LINEFEED;
            PRDASH(80);
            LINEFEED;
            LINEFEED;
            }
        }

    fclose(infil);
    fclose(prfil);
}
#endif
