# Supplementary material for: Mathematical modelling of lymphatic filariasis elimination programmes in India: required duration of mass drug administration and post-treatment level of infection indicators
Source: Parasit Vectors. 2016 Sep 13;9(1):501. doi: 10.1186/s13071-016-1768-y (PMC5022201; doi:10.1186/s13071-016-1768-y)
Supplement: Additional file 2: — A zip-file, containing the source-code of the LYMFASIM computer program. The contents of this zip archive are licensed under the Creative Commons Attribution-NonCommercial-NoDerivatives 4.0 International License. To view a copy of this license, visit http://creativecommons.org/licenses/by-nc-nd/4.0/or send a letter to Creative Commons, PO Box 1866, Mountain View, CA 94042, USA. By opening Additional file 2, you agree to the aforementioned license. You are free to use and share (copy and redistribute the material in any medium or format) the material contained within Additional File 2 under the following terms: Attribution: You must give appropriate credit, provide a link to the license, and indicate if changes were made. You may do so in any reasonable manner, but not in any way that suggests the licensor endorses you or your use. NonCommercial: You may not use the material for commercial purposes. No Derivatives: If you remix, transform, or build upon the material, you may not distribute the modified material. (ZIP 188 kb) [file 13071_2016_1768_MOESM2_ESM.zip › lymfasim_source_20150904_PV/lymf_sim/Lyhlp.c]

/*****************************************************************************/
/* LYHLP.C - THE LYMFASIM PROGRAM                                            */
/* HELP FUNCTIONS USED IN SEVERAL MODULES                                    */
/*****************************************************************************/

/*===========================================================================*/
/* Header files with macro's, definitions and prototypes                     */
/*===========================================================================*/
#include <stdio.h>
#include "lyindat.h"
#include <stdlib.h>
#include <CONIO.H>

/*===========================================================================*/
/* Global declarations                                                       */
/*===========================================================================*/
#ifdef COMMRAND
#ifdef SUN
extern long Seed48;
#else
extern long Iseed;
#endif
#endif

/*===========================================================================*/
/* Functions                                                                 */
/*===========================================================================*/
/* Determine human age-of-death from the life-table                          */
#ifdef SUN
float det_aod(age,agegr)
float age;
int agegr;
#else
float det_aod(float age,int agegr)
#endif
{
    /* Declarations                                                          */
    float aod;                   /* age of death                             */
    float rand,bottom;
    int i;

    /* draw random number                                                    */
#ifdef COMMRAND
#ifdef SUN
    rand=(float)drand48();
#else
    rand=Randh();
#endif
#else
    rand=randh();
#endif

    if (age>0.00001)
        {
        bottom=interpol((float)ip.hagr[agegr-1], ip.hpdaa[agegr-1],
                        (float)ip.hagr[agegr]  , ip.hpdaa[agegr]  , age);

        /* make rand relative to the allowed ip.hpdaa traject                */
        rand=bottom+(rand*(1-bottom));
        }
    i=0;
    while (rand>ip.hpdaa[i])
        i++;

    aod=interpol(ip.hpdaa[i-1],(float)ip.hagr[i-1],ip.hpdaa[i],
                 (float)ip.hagr[i],rand);
    return(aod);
}

/* Create a list for the human population and the empty structures           */
header_t *crt_hl()
{
    header_t *new;

    /* attempt memory allocation                                             */
    if ((new=MALLOC(header_t))!=NULL)
        {

        /* allocation OK, initialize component values                        */
        new->nrh = 0;
        new->nrefw=new->nremw=new->nreh = 0;
        new->firsth = new->lasth =NULL;
        new->firstefw=NULL;
        new->firstemw=NULL;
        new->firsteh=NULL;
        }

    /* return address of new list                                            */
    return(new);

}

/* append data at the end of a human list                                    */
human_t *app_hl(list)
header_t *list;
{
    human_t *newh;
    int i;
    BOOLEAN HumanStructReused = FALSE;

    /* check whether empty human structures are available                    */
    if (list->nreh)
        {
        /* copy a structure from the empty structure list                    */
        newh=list->firsteh;
        list->firsteh=newh->nexth;
        list->nreh--;
        HumanStructReused=TRUE;
        }
    else
        {
        if ((newh=MALLOC(human_t))==NULL)
            return(newh);
        }

    if (list->nrh)
        list->lasth->nexth = newh;
    else
        list->firsth = newh;
    list->lasth = newh;
    list->nrh++;
    newh->nexth = NULL;
    newh->nrmw=newh->nrw = 0;
    newh->firstmw=NULL;
    newh->firstw=NULL;
#ifndef LW
    newh->drug=0;
    if (!HumanStructReused)
        if (ip.drug_strat.var)
            {
            newh->drug_eff=(float **)calloc((unsigned)drugs_used,sizeof(float *));
            for (i=0;i<drugs_used;i++)
                newh->drug_eff[i]=(float *)calloc((unsigned)4,sizeof(float));
            }
    if (ip.indiv_out)
        {
        if (!HumanStructReused)
            {
            if (ip.drug_strat.var)
                {
                newh->drug_eff=(float **)calloc((unsigned)drugs_used,sizeof(float *));
                for (i=0;i<drugs_used;i++)
                    newh->drug_eff[i]=(float *)calloc((unsigned)4,sizeof(float));
                }
            newh->indiv_out_m=(int *)calloc((unsigned)ip.surveys.no_surveys,sizeof(int));
            newh->indiv_out_c=(char *)calloc((unsigned)ip.surveys.no_surveys,sizeof(char));
#ifdef DLO_EXT
            newh->indiv_out_H=(float *)calloc((unsigned)ip.surveys.no_surveys,sizeof(float));
            newh->indiv_out_HL3=(float *)calloc((unsigned)ip.surveys.no_surveys,sizeof(float));
            newh->indiv_out_nrw=(int *)calloc((unsigned)ip.surveys.no_surveys,sizeof(int));
            newh->indiv_out_nrmw=(int *)calloc((unsigned)ip.surveys.no_surveys,sizeof(int));
#endif
            }
        for (i=0;i<ip.surveys.no_surveys;i++)
            {
            newh->indiv_out_m[i]=-1;
            newh->indiv_out_c[i]=(char)-1;
#ifdef DLO_EXT
            newh->indiv_out_H[i]=-1.0;
            newh->indiv_out_HL3[i]=-1.0;
            newh->indiv_out_nrw[i]=-1;
            newh->indiv_out_nrmw[i]=-1;
#endif
            }
        }
#else
    if (!HumanStructReused)
        if (ip.drug_strat.var)
            {
            newh->drug_eff=(float **)calloc((unsigned)drugs_used,sizeof(float *));
            for (i=0;i<drugs_used;i++)
                newh->drug_eff[i]=(float *)calloc((unsigned)3,sizeof(float));
            }
    if (ip.indiv_out)
        {
        if (!HumanStructReused)
            {
            newh->indiv_out=MALLOC(struct IndividualOutput);
            newh->indiv_out->age=(float *)calloc((unsigned)ip.surveys.no_surveys,sizeof(float));
            if (ip.indiv_outp_vars[0])
                newh->indiv_out->Mf=(int *)calloc((unsigned)ip.surveys.no_surveys,sizeof(int));
            if (ip.indiv_outp_vars[1])
                newh->indiv_out->disease=(char *)calloc((unsigned)ip.surveys.no_surveys,sizeof(char));
            if (ip.Rw_present)
                if (ip.indiv_outp_vars[2])
                    newh->indiv_out->Rw=(float *)calloc((unsigned)ip.surveys.no_surveys,sizeof(float));
            if (ip.Rl_present)
                if (ip.indiv_outp_vars[3])
                    newh->indiv_out->Rl=(float *)calloc((unsigned)ip.surveys.no_surveys,sizeof(float));
            if (ip.indiv_outp_vars[4])
                newh->indiv_out->nrw=(int *)calloc((unsigned)ip.surveys.no_surveys,sizeof(int));
            if (ip.indiv_outp_vars[5])
                newh->indiv_out->nrmw=(int *)calloc((unsigned)ip.surveys.no_surveys,sizeof(int));
            }
        for (i=0;i<ip.surveys.no_surveys;i++)
            {
            newh->indiv_out->age[i]=-1.0;
            if (ip.indiv_outp_vars[0])
                newh->indiv_out->Mf[i]=-1;
            if (ip.indiv_outp_vars[1])
                newh->indiv_out->disease[i]=(char)-1;
            if (ip.Rw_present)
                if (ip.indiv_outp_vars[2])
                    newh->indiv_out->Rw[i]=-1.0;
            if (ip.Rl_present)
                if (ip.indiv_outp_vars[3])
                    newh->indiv_out->Rl[i]=-1.0;
            if (ip.indiv_outp_vars[4])
                newh->indiv_out->nrw[i]=-1;
            if (ip.indiv_outp_vars[5])
                newh->indiv_out->nrmw[i]=-1;
            }
        }
#endif
    return(newh);
}

/* add a female worm structure at the beginning of the list                  */
worm_t *app_wl(hum)
human_t *hum;
{
    worm_t *new;
    extern header_t *list_head;

    if (list_head->nrefw)
        {
        new=list_head->firstefw;
        list_head->firstefw=new->nextw;
        list_head->nrefw--;
        }
    else
        if ((new=MALLOC(worm_t))==NULL)
            return(new);

    new->nextw=hum->firstw;
    hum->firstw=new;
    hum->nrw++;
    return(new);
}

/* add a male worm structure at the beginning of the list                    */
m_worm_t *app_mwl(hum)
human_t *hum;
{
    m_worm_t *new;
    extern header_t *list_head;

    if (list_head->nremw)
        {
        new=list_head->firstemw;
        list_head->firstemw=new->nextmw;
        list_head->nremw--;
        }
    else
        if ((new=MALLOC(m_worm_t))==NULL)
            return(new);

    new->nextmw=hum->firstmw;
    hum->firstmw=new;
    hum->nrmw++;
    return(new);
}

/* Delete first node from a female worm-list                                 */
TC_VOID del_wl(list)
human_t *list;
{
    worm_t *temp;
    extern header_t *list_head;

    temp=list->firstw;
    list->firstw=temp->nextw;
    list->nrw--;
    temp->nextw=list_head->firstefw;
    list_head->firstefw=temp;
    list_head->nrefw++;
}

/* Delete first node from a male worm-list                                   */
TC_VOID del_mwl(list)
human_t *list;
{
    m_worm_t *temp;
    extern header_t *list_head;

    temp=list->firstmw;
    list->firstmw=temp->nextmw;
    list->nrmw--;
    temp->nextmw=list_head->firstemw;
    list_head->firstemw=temp;
    list_head->nremw++;
}

#ifndef LW
#ifndef SUN
void c_break(void)
{
    int i;

    i=getch();
    if ((i=='s')||(i=='S'))
        {
        printf("%c pressed, Now aborting ...",i);
        exit(1);
        }
    if ((i=='p')||(i=='P'))
        getch();
}
#endif
#endif
