# Supplementary material for: Mathematical modelling of lymphatic filariasis elimination programmes in India: required duration of mass drug administration and post-treatment level of infection indicators
Source: Parasit Vectors. 2016 Sep 13;9(1):501. doi: 10.1186/s13071-016-1768-y (PMC5022201; doi:10.1186/s13071-016-1768-y)
Supplement: Additional file 2: — A zip-file, containing the source-code of the LYMFASIM computer program. The contents of this zip archive are licensed under the Creative Commons Attribution-NonCommercial-NoDerivatives 4.0 International License. To view a copy of this license, visit http://creativecommons.org/licenses/by-nc-nd/4.0/or send a letter to Creative Commons, PO Box 1866, Mountain View, CA 94042, USA. By opening Additional file 2, you agree to the aforementioned license. You are free to use and share (copy and redistribute the material in any medium or format) the material contained within Additional File 2 under the following terms: Attribution: You must give appropriate credit, provide a link to the license, and indicate if changes were made. You may do so in any reasonable manner, but not in any way that suggests the licensor endorses you or your use. NonCommercial: You may not use the material for commercial purposes. No Derivatives: If you remix, transform, or build upon the material, you may not distribute the modified material. (ZIP 188 kb) [file 13071_2016_1768_MOESM2_ESM.zip › lymfasim_source_20150904_PV/lymf_sim/Lyindat.c]

/*****************************************************************************/
/* LYINDAT.C - THE LYMFASIM PROGRAM                                          */
/* FUNCTIONS FOR PROGRAM INPUT                                               */
/*****************************************************************************/

/*===========================================================================*/
/* Header files with macro's, definitions and prototypes                     */
/*===========================================================================*/
#include <string.h>
#include <stdlib.h>
#include <math.h>
#include "lyindat.h"

/*===========================================================================*/
/* Global declarations                                                       */
/*===========================================================================*/
#ifndef LW
FILE *infil;                     /* infil - file with input data             */
char inline[100];
int drug_types[7] = {0,0,0,0,0,0,0};
int drugs_used = 0;

/*===========================================================================*/
/* Functions                                                                 */
/*===========================================================================*/

/* read the input-data from a data file with extension .oif                  */
TC_VOID get_indat(naminfil)
char *naminfil;
{
    /* Declarations                                                          */
    int ii,i,j,k,l;
    char *p;
    float x;
    extern BOOLEAN Rw_0;

    if ((infil=fopen(naminfil,"rt"))==NULL)
        {
        printf("file %s does not exist",naminfil);
        exit(1);
        }

    /* read the input-parameters                                             */

    /* I Demography                                                          */

    p=skip_comment(infil,inline);
    sscanf(p,"%d",&ip.hnragecl);
    i=ip.hnragecl;
    ip.hagr=(int *)calloc((unsigned)(i+1),sizeof(int));
    ip.hpdaa=(float *)calloc((unsigned)(i+1),sizeof(float));
    ip.hbrpy=(float *)calloc((unsigned)i,sizeof(float));
    for (j=0;j<2;j++)
        ip.inipop[j]=(int *)calloc((unsigned)i,sizeof(int));
    for(i=0;i<ip.hnragecl;i++)
        {
        p=skip_comment(infil,inline);
        sscanf(p,"%d %f %f",&ip.hagr[i+1],&ip.hpdaa[i+1],&ip.hbrpy[i]);
        }
    ip.hagr[0]=ip.hpdaa[0]=0;
    ip.Hbrpy=(float *)calloc((unsigned)(ip.hagr[ip.hnragecl]+1),sizeof(float));
    for (i=0;i<ip.hnragecl;i++)
        for (j=ip.hagr[i];j<ip.hagr[i+1];j++)
            ip.Hbrpy[j]=ip.hbrpy[i];

    /* II Exposure                                                           */

    p=skip_comment(infil,inline);
    sscanf(p,"%f",&ip.foi_ini);
    p=skip_comment(infil,inline);
    sscanf(p,"%d",&ip.Expfun);
    if (ip.Expfun)
        {
        p=skip_comment(infil,inline);
        sscanf(p,"%d %f %f %f %f",&ip.expfun_m.ftype,&ip.expfun_m.parm[0],
                                  &ip.expfun_m.parm[1],&ip.expfun_m.parm[2],
                                  &ip.expfun_m.parm[3]);
        p=skip_comment(infil,inline);
        sscanf(p,"%d %f %f %f %f",&ip.expfun_f.ftype,&ip.expfun_f.parm[0],
                                  &ip.expfun_f.parm[1],&ip.expfun_f.parm[2],
                                  &ip.expfun_f.parm[3]);
        }
    else
        {
        for (j=0;j<2;j++)
            ip.hexp[j]=(float *)calloc((unsigned)(ip.hnragecl+1),sizeof(float));
        for (i=0;i<=ip.hnragecl;i++)
            {
            p=skip_comment(infil,inline);
            sscanf(p,"%f %f",&ip.hexp[0][i],&ip.hexp[1][i]);
            }
        }
    p=skip_comment(infil,inline);
    sscanf(p,"%f %f %f %d %f %f %f %f",&ip.hexpind.offset,&ip.hexpind.min,
                              &ip.hexpind.max,&ip.hexpind.distnr,
                              &ip.hexpind.distpar[1],&ip.hexpind.distpar[2],
                              &ip.hexpind.distpar[3],&ip.hexpind.distpar[4]);
    ip.hexpind.distpar[0]=1.0;
    if (ip.hexpind.distnr==10)
        {
        p=skip_comment(infil,inline);
        sscanf(p,"%d",&ip.hexpind.no_cat_emp);
        ip.hexpind.emp_val=(float *)calloc((unsigned)ip.hexpind.no_cat_emp,sizeof(float));
        ip.hexpind.emp_prob=(float *)calloc((unsigned)ip.hexpind.no_cat_emp,sizeof(float));
        for (i=0;i<ip.hexpind.no_cat_emp;i++)
            {
            p=skip_comment(infil,inline);
            sscanf(p,"%f %f",&ip.hexpind.emp_val[i],&ip.hexpind.emp_prob[i]);
            }
        }
    p=skip_comment(infil,inline);
    sscanf(p,"%f %f %f %d %f %f %f %f",&ip.hexpind_f.offset,&ip.hexpind_f.min,
                              &ip.hexpind_f.max,&ip.hexpind_f.distnr,
                              &ip.hexpind_f.distpar[1],&ip.hexpind_f.distpar[2],
                              &ip.hexpind_f.distpar[3],&ip.hexpind_f.distpar[4]);
    ip.hexpind_f.distpar[0]=1.0;
    if (ip.hexpind_f.distnr==10)
        {
        p=skip_comment(infil,inline);
        sscanf(p,"%d",&ip.hexpind_f.no_cat_emp);
        ip.hexpind_f.emp_val=(float *)calloc((unsigned)ip.hexpind_f.no_cat_emp,sizeof(float));
        ip.hexpind_f.emp_prob=(float *)calloc((unsigned)ip.hexpind_f.no_cat_emp,sizeof(float));
        for (i=0;i<ip.hexpind_f.no_cat_emp;i++)
            {
            p=skip_comment(infil,inline);
            sscanf(p,"%f %f",&ip.hexpind_f.emp_val[i],&ip.hexpind_f.emp_prob[i]);
            }
        }

    /* III Life history of the parasite in the human host                    */

    p=skip_comment(infil,inline);
    sscanf(p,"%f",&ip.sr);
    p=skip_comment(infil,inline);
    sscanf(p,"%f %f %f %d %f %f %f %f %f",&ip.Tl.offset,&ip.Tl.min,&ip.Tl.max,
                              &ip.Tl.distnr,&ip.Tl.distpar[0],
                              &ip.Tl.distpar[1],&ip.Tl.distpar[2],&ip.Tl.distpar[3],
                              &ip.Tl.distpar[4]);
    if (ip.Tl.distnr==10)
        {
        p=skip_comment(infil,inline);
        sscanf(p,"%d",&ip.Tl.no_cat_emp);
        ip.Tl.emp_val=(float *)calloc((unsigned)ip.Tl.no_cat_emp,sizeof(float));
        ip.Tl.emp_prob=(float *)calloc((unsigned)ip.Tl.no_cat_emp,sizeof(float));
        for (i=0;i<ip.Tl.no_cat_emp;i++)
            {
            p=skip_comment(infil,inline);
            sscanf(p,"%f %f",&ip.Tl.emp_val[i],&ip.Tl.emp_prob[i]);
            }
        }
    p=skip_comment(infil,inline);
    sscanf(p,"%f %f %f %d %f %f %f %f %f",&ip.Tp.offset,&ip.Tp.min,&ip.Tp.max,
                              &ip.Tp.distnr,&ip.Tp.distpar[0],
                              &ip.Tp.distpar[1],&ip.Tp.distpar[2],
                              &ip.Tp.distpar[3],&ip.Tp.distpar[4]);
    if (ip.Tp.distnr==10)
        {
        p=skip_comment(infil,inline);
        sscanf(p,"%d",&ip.Tp.no_cat_emp);
        ip.Tp.emp_val=(float *)calloc((unsigned)ip.Tp.no_cat_emp,sizeof(float));
        ip.Tp.emp_prob=(float *)calloc((unsigned)ip.Tp.no_cat_emp,sizeof(float));
        for (i=0;i<ip.Tp.no_cat_emp;i++)
            {
            p=skip_comment(infil,inline);
            sscanf(p,"%f %f",&ip.Tp.emp_val[i],&ip.Tp.emp_prob[i]);
            }
        }
    p=skip_comment(infil,inline);
    sscanf(p,"%d",&ip.mating);
    p=skip_comment(infil,inline);
    sscanf(p,"%f",&ip.mf_prod);
    p=skip_comment(infil,inline);
    sscanf(p,"%f %f %f %d %f %f %f %f",&ip.mf_prod_var.offset,&ip.mf_prod_var.min,
                              &ip.mf_prod_var.max,&ip.mf_prod_var.distnr,
                              &ip.mf_prod_var.distpar[1],&ip.mf_prod_var.distpar[2],
                              &ip.mf_prod_var.distpar[3],&ip.mf_prod_var.distpar[4]);
    ip.mf_prod_var.distpar[0]=1.0;
    p=skip_comment(infil,inline);
    sscanf(p,"%f",&ip.surv_mf);
    p=skip_comment(infil,inline);
    sscanf(p,"%d %f %f",&ip.smear.distnr,&ip.smear.distpar[1],&ip.smear.distpar[2]);
    if (ip.smear.distnr==10)
        {
        printf("\nempirical distribution not possible for smear-count\n");
        exit(1);
        }

    /* IV Immunity and disease development                                   */

    p=skip_comment(infil,inline);
    sscanf(p,"%f %f %f %d %f %f %f %f %f",&ip.T12W.offset,&ip.T12W.min,
                           &ip.T12W.max,&ip.T12W.distnr,&ip.T12W.distpar[0],
                           &ip.T12W.distpar[1],&ip.T12W.distpar[2],
                           &ip.T12W.distpar[3],&ip.T12W.distpar[4]);
    p=skip_comment(infil,inline);
    sscanf(p,"%f %f %f %d %f %f %f %f %f",&ip.T12L3.offset,&ip.T12L3.min,
                           &ip.T12L3.max,&ip.T12L3.distnr,&ip.T12L3.distpar[0],
                           &ip.T12L3.distpar[1],&ip.T12L3.distpar[2],
                           &ip.T12L3.distpar[3],&ip.T12L3.distpar[4]);
    p=skip_comment(infil,inline);
    sscanf(p,"%d %f %f %f %f",&ip.func_Rl.ftype,&ip.func_Rl.parm[0],
                              &ip.func_Rl.parm[1],&ip.func_Rl.parm[2],
                              &ip.func_Rl.parm[3]);
    p=skip_comment(infil,inline);
    sscanf(p,"%d %f %f %f %f",&ip.func_Rw.ftype,&ip.func_Rw.parm[0],
                              &ip.func_Rw.parm[1],&ip.func_Rw.parm[2],
                              &ip.func_Rw.parm[3]);
    Rw_0=FALSE;
    if (ip.func_Rw.ftype==0)
        Rw_0=TRUE;
#ifdef FIT
    if (ip.func_Rl.ftype==8)
        ip.func_Rl.parm[0]=(float)exp(-(double)ip.func_Rl.parm[0]);
    if (ip.func_Rw.ftype==8)
        ip.func_Rw.parm[0]=(float)exp(-(double)ip.func_Rw.parm[0]);
#endif
    p=skip_comment(infil,inline);
    sscanf(p,"%f %f %f %d %f %f %f %f %f",&ip.rho.offset,&ip.rho.min,
                           &ip.rho.max,&ip.rho.distnr,&ip.rho.distpar[0],
                           &ip.rho.distpar[1],&ip.rho.distpar[2],
                           &ip.rho.distpar[3],&ip.rho.distpar[4]);
    p=skip_comment(infil,inline);
    if((i=sscanf(p,"%d %d",&ip.inherit_H.Y,&ip.inherit_HL3.Y))<2)
        ip.inherit_HL3.Y=FALSE;
    p=skip_comment(infil,inline);
    sscanf(p,"%f",&ip.thr_hydro);
    p=skip_comment(infil,inline);
    sscanf(p,"%f",&ip.thr_lymph);


    /* V Vector parasite dynamics                                            */

    p=skip_comment(infil,inline);
#ifdef FIT
    sscanf(p,"%f",&x);
    ip.mbr=(int)x;
#else
    sscanf(p,"%d",&ip.mbr);
#endif
    p=skip_comment(infil,inline);
    sscanf(p,"%d %f %f %f %f",&ip.mftoL3.ftype,&ip.mftoL3.parm[0],
                              &ip.mftoL3.parm[1],&ip.mftoL3.parm[2],
                              &ip.mftoL3.parm[3]);
    p=skip_comment(infil,inline);
    sscanf(p,"%f",&ip.v);

    /* VI Vector control                                                     */

    p=skip_comment(infil,inline);
    sscanf(p,"%d",&ip.vc.nrper);
    if (ip.vc.nrper)
        {
        ip.vc.from=(int *)calloc((unsigned)ip.vc.nrper,sizeof(int));
        ip.vc.to=(int *)calloc((unsigned)ip.vc.nrper,sizeof(int));
        ip.vc.eff=(float *)calloc((unsigned)ip.vc.nrper,sizeof(float));
        for (ii=0;ii<ip.vc.nrper;ii++)
            {
            p=skip_comment(infil,inline);
            sscanf(p,"%d %d %d %d %f",&i,&j,&k,&l,&x);
            ip.vc.from[ii]=12*i+j-1;
            ip.vc.to[ii]=12*k+l-1;
            ip.vc.eff[ii]=(100-x)/100;
            }
        }

    /* VII Chemotherapy                                                      */

    /* effects of drug 1 */

    p=skip_comment(infil,inline);
    sscanf(p,"%f %f %f %d %f %f %f %f %f",&ip.DEC12D.frwkill.offset,
           &ip.DEC12D.frwkill.min,&ip.DEC12D.frwkill.max,
           &ip.DEC12D.frwkill.distnr,&ip.DEC12D.frwkill.distpar[0],
           &ip.DEC12D.frwkill.distpar[1],&ip.DEC12D.frwkill.distpar[2],
           &ip.DEC12D.frwkill.distpar[3],&ip.DEC12D.frwkill.distpar[4]);
    p=skip_comment(infil,inline);
    sscanf(p,"%f %f %f %d %f %f %f %f %f",&ip.DEC12D.fecred.offset,
           &ip.DEC12D.fecred.min,&ip.DEC12D.fecred.max,
           &ip.DEC12D.fecred.distnr,&ip.DEC12D.fecred.distpar[0],
           &ip.DEC12D.fecred.distpar[1],&ip.DEC12D.fecred.distpar[2],
           &ip.DEC12D.fecred.distpar[3],&ip.DEC12D.fecred.distpar[4]);
    p=skip_comment(infil,inline);
    sscanf(p,"%f %f %f %d %f %f %f %f %f",&ip.DEC12D.frmfkill.offset,
           &ip.DEC12D.frmfkill.min,&ip.DEC12D.frmfkill.max,
           &ip.DEC12D.frmfkill.distnr,&ip.DEC12D.frmfkill.distpar[0],
           &ip.DEC12D.frmfkill.distpar[1],&ip.DEC12D.frmfkill.distpar[2],
           &ip.DEC12D.frmfkill.distpar[3],&ip.DEC12D.frmfkill.distpar[4]);
    p=skip_comment(infil,inline);
    sscanf(p,"%f %f %f %d %f %f %f %f %f",&ip.DEC12D.recov.offset,
           &ip.DEC12D.recov.min,&ip.DEC12D.recov.max,
           &ip.DEC12D.recov.distnr,&ip.DEC12D.recov.distpar[0],
           &ip.DEC12D.recov.distpar[1],&ip.DEC12D.recov.distpar[2],
           &ip.DEC12D.recov.distpar[3],&ip.DEC12D.recov.distpar[4]);

    /* effects of drug 2 */

    p=skip_comment(infil,inline);
    sscanf(p,"%f %f %f %d %f %f %f %f %f",&ip.DEC6MG.frwkill.offset,
           &ip.DEC6MG.frwkill.min,&ip.DEC6MG.frwkill.max,
           &ip.DEC6MG.frwkill.distnr,&ip.DEC6MG.frwkill.distpar[0],
           &ip.DEC6MG.frwkill.distpar[1],&ip.DEC6MG.frwkill.distpar[2],
           &ip.DEC6MG.frwkill.distpar[3],&ip.DEC6MG.frwkill.distpar[4]);
    p=skip_comment(infil,inline);
    sscanf(p,"%f %f %f %d %f %f %f %f %f",&ip.DEC6MG.fecred.offset,
           &ip.DEC6MG.fecred.min,&ip.DEC6MG.fecred.max,
           &ip.DEC6MG.fecred.distnr,&ip.DEC6MG.fecred.distpar[0],
           &ip.DEC6MG.fecred.distpar[1],&ip.DEC6MG.fecred.distpar[2],
           &ip.DEC6MG.fecred.distpar[3],&ip.DEC6MG.fecred.distpar[4]);
    p=skip_comment(infil,inline);
    sscanf(p,"%f %f %f %d %f %f %f %f %f",&ip.DEC6MG.frmfkill.offset,
           &ip.DEC6MG.frmfkill.min,&ip.DEC6MG.frmfkill.max,
           &ip.DEC6MG.frmfkill.distnr,&ip.DEC6MG.frmfkill.distpar[0],
           &ip.DEC6MG.frmfkill.distpar[1],&ip.DEC6MG.frmfkill.distpar[2],
           &ip.DEC6MG.frmfkill.distpar[3],&ip.DEC6MG.frmfkill.distpar[4]);
    p=skip_comment(infil,inline);
    sscanf(p,"%f %f %f %d %f %f %f %f %f",&ip.DEC6MG.recov.offset,
           &ip.DEC6MG.recov.min,&ip.DEC6MG.recov.max,
           &ip.DEC6MG.recov.distnr,&ip.DEC6MG.recov.distpar[0],
           &ip.DEC6MG.recov.distpar[1],&ip.DEC6MG.recov.distpar[2],
           &ip.DEC6MG.recov.distpar[3],&ip.DEC6MG.recov.distpar[4]);

    /* effects of drug 3 */

    p=skip_comment(infil,inline);
    sscanf(p,"%f %f %f %d %f %f %f %f %f",&ip.DECLD.frwkill.offset,
           &ip.DECLD.frwkill.min,&ip.DECLD.frwkill.max,
           &ip.DECLD.frwkill.distnr,&ip.DECLD.frwkill.distpar[0],
           &ip.DECLD.frwkill.distpar[1],&ip.DECLD.frwkill.distpar[2],
           &ip.DECLD.frwkill.distpar[3],&ip.DECLD.frwkill.distpar[4]);
    p=skip_comment(infil,inline);
    sscanf(p,"%f %f %f %d %f %f %f %f %f",&ip.DECLD.fecred.offset,
           &ip.DECLD.fecred.min,&ip.DECLD.fecred.max,
           &ip.DECLD.fecred.distnr,&ip.DECLD.fecred.distpar[0],
           &ip.DECLD.fecred.distpar[1],&ip.DECLD.fecred.distpar[2],
           &ip.DECLD.fecred.distpar[3],&ip.DECLD.fecred.distpar[4]);
    p=skip_comment(infil,inline);
    sscanf(p,"%f %f %f %d %f %f %f %f %f",&ip.DECLD.frmfkill.offset,
           &ip.DECLD.frmfkill.min,&ip.DECLD.frmfkill.max,
           &ip.DECLD.frmfkill.distnr,&ip.DECLD.frmfkill.distpar[0],
           &ip.DECLD.frmfkill.distpar[1],&ip.DECLD.frmfkill.distpar[2],
           &ip.DECLD.frmfkill.distpar[3],&ip.DECLD.frmfkill.distpar[4]);
    p=skip_comment(infil,inline);
    sscanf(p,"%f %f %f %d %f %f %f %f %f",&ip.DECLD.recov.offset,
           &ip.DECLD.recov.min,&ip.DECLD.recov.max,
           &ip.DECLD.recov.distnr,&ip.DECLD.recov.distpar[0],
           &ip.DECLD.recov.distpar[1],&ip.DECLD.recov.distpar[2],
           &ip.DECLD.recov.distpar[3],&ip.DECLD.recov.distpar[4]);

    /* effects of drug 4 */

    p=skip_comment(infil,inline);
    sscanf(p,"%f %f %f %d %f %f %f %f %f",&ip.IVR400.frwkill.offset,
           &ip.IVR400.frwkill.min,&ip.IVR400.frwkill.max,
           &ip.IVR400.frwkill.distnr,&ip.IVR400.frwkill.distpar[0],
           &ip.IVR400.frwkill.distpar[1],&ip.IVR400.frwkill.distpar[2],
           &ip.IVR400.frwkill.distpar[3],&ip.IVR400.frwkill.distpar[4]);
    p=skip_comment(infil,inline);
    sscanf(p,"%f %f %f %d %f %f %f %f %f",&ip.IVR400.fecred.offset,
           &ip.IVR400.fecred.min,&ip.IVR400.fecred.max,
           &ip.IVR400.fecred.distnr,&ip.IVR400.fecred.distpar[0],
           &ip.IVR400.fecred.distpar[1],&ip.IVR400.fecred.distpar[2],
           &ip.IVR400.fecred.distpar[3],&ip.IVR400.fecred.distpar[4]);
    p=skip_comment(infil,inline);
    sscanf(p,"%f %f %f %d %f %f %f %f %f",&ip.IVR400.frmfkill.offset,
           &ip.IVR400.frmfkill.min,&ip.IVR400.frmfkill.max,
           &ip.IVR400.frmfkill.distnr,&ip.IVR400.frmfkill.distpar[0],
           &ip.IVR400.frmfkill.distpar[1],&ip.IVR400.frmfkill.distpar[2],
           &ip.IVR400.frmfkill.distpar[3],&ip.IVR400.frmfkill.distpar[4]);
    p=skip_comment(infil,inline);
    sscanf(p,"%f %f %f %d %f %f %f %f %f",&ip.IVR400.recov.offset,
           &ip.IVR400.recov.min,&ip.IVR400.recov.max,
           &ip.IVR400.recov.distnr,&ip.IVR400.recov.distpar[0],
           &ip.IVR400.recov.distpar[1],&ip.IVR400.recov.distpar[2],
           &ip.IVR400.recov.distpar[3],&ip.IVR400.recov.distpar[4]);

    /* effects of drug 5 */

    p=skip_comment(infil,inline);
    sscanf(p,"%f %f %f %d %f %f %f %f %f",&ip.IVRLD.frwkill.offset,
           &ip.IVRLD.frwkill.min,&ip.IVRLD.frwkill.max,
           &ip.IVRLD.frwkill.distnr,&ip.IVRLD.frwkill.distpar[0],
           &ip.IVRLD.frwkill.distpar[1],&ip.IVRLD.frwkill.distpar[2],
           &ip.IVRLD.frwkill.distpar[3],&ip.IVRLD.frwkill.distpar[4]);
    p=skip_comment(infil,inline);
    sscanf(p,"%f %f %f %d %f %f %f %f %f",&ip.IVRLD.fecred.offset,
           &ip.IVRLD.fecred.min,&ip.IVRLD.fecred.max,
           &ip.IVRLD.fecred.distnr,&ip.IVRLD.fecred.distpar[0],
           &ip.IVRLD.fecred.distpar[1],&ip.IVRLD.fecred.distpar[2],
           &ip.IVRLD.fecred.distpar[3],&ip.IVRLD.fecred.distpar[4]);
    p=skip_comment(infil,inline);
    sscanf(p,"%f %f %f %d %f %f %f %f %f",&ip.IVRLD.frmfkill.offset,
           &ip.IVRLD.frmfkill.min,&ip.IVRLD.frmfkill.max,
           &ip.IVRLD.frmfkill.distnr,&ip.IVRLD.frmfkill.distpar[0],
           &ip.IVRLD.frmfkill.distpar[1],&ip.IVRLD.frmfkill.distpar[2],
           &ip.IVRLD.frmfkill.distpar[3],&ip.IVRLD.frmfkill.distpar[4]);
    p=skip_comment(infil,inline);
    sscanf(p,"%f %f %f %d %f %f %f %f %f",&ip.IVRLD.recov.offset,
           &ip.IVRLD.recov.min,&ip.IVRLD.recov.max,
           &ip.IVRLD.recov.distnr,&ip.IVRLD.recov.distpar[0],
           &ip.IVRLD.recov.distpar[1],&ip.IVRLD.recov.distpar[2],
           &ip.IVRLD.recov.distpar[3],&ip.IVRLD.recov.distpar[4]);

    /* effects of drug 6 */

    p=skip_comment(infil,inline);
    sscanf(p,"%f %f %f %d %f %f %f %f %f",&ip.DECIVR.frwkill.offset,
           &ip.DECIVR.frwkill.min,&ip.DECIVR.frwkill.max,
           &ip.DECIVR.frwkill.distnr,&ip.DECIVR.frwkill.distpar[0],
           &ip.DECIVR.frwkill.distpar[1],&ip.DECIVR.frwkill.distpar[2],
           &ip.DECIVR.frwkill.distpar[3],&ip.DECIVR.frwkill.distpar[4]);
    p=skip_comment(infil,inline);
    sscanf(p,"%f %f %f %d %f %f %f %f %f",&ip.DECIVR.fecred.offset,
           &ip.DECIVR.fecred.min,&ip.DECIVR.fecred.max,
           &ip.DECIVR.fecred.distnr,&ip.DECIVR.fecred.distpar[0],
           &ip.DECIVR.fecred.distpar[1],&ip.DECIVR.fecred.distpar[2],
           &ip.DECIVR.fecred.distpar[3],&ip.DECIVR.fecred.distpar[4]);
    p=skip_comment(infil,inline);
    sscanf(p,"%f %f %f %d %f %f %f %f %f",&ip.DECIVR.frmfkill.offset,
           &ip.DECIVR.frmfkill.min,&ip.DECIVR.frmfkill.max,
           &ip.DECIVR.frmfkill.distnr,&ip.DECIVR.frmfkill.distpar[0],
           &ip.DECIVR.frmfkill.distpar[1],&ip.DECIVR.frmfkill.distpar[2],
           &ip.DECIVR.frmfkill.distpar[3],&ip.DECIVR.frmfkill.distpar[4]);
    p=skip_comment(infil,inline);
    sscanf(p,"%f %f %f %d %f %f %f %f %f",&ip.DECIVR.recov.offset,
           &ip.DECIVR.recov.min,&ip.DECIVR.recov.max,
           &ip.DECIVR.recov.distnr,&ip.DECIVR.recov.distpar[0],
           &ip.DECIVR.recov.distpar[1],&ip.DECIVR.recov.distpar[2],
           &ip.DECIVR.recov.distpar[3],&ip.DECIVR.recov.distpar[4]);

    /* effects of drug 7 */

    p=skip_comment(infil,inline);
    sscanf(p,"%f %f %f %d %f %f %f %f %f",&ip.DECSALT.frwkill.offset,
           &ip.DECSALT.frwkill.min,&ip.DECSALT.frwkill.max,
           &ip.DECSALT.frwkill.distnr,&ip.DECSALT.frwkill.distpar[0],
           &ip.DECSALT.frwkill.distpar[1],&ip.DECSALT.frwkill.distpar[2],
           &ip.DECSALT.frwkill.distpar[3],&ip.DECSALT.frwkill.distpar[4]);
    p=skip_comment(infil,inline);
    sscanf(p,"%f %f %f %d %f %f %f %f %f",&ip.DECSALT.fecred.offset,
           &ip.DECSALT.fecred.min,&ip.DECSALT.fecred.max,
           &ip.DECSALT.fecred.distnr,&ip.DECSALT.fecred.distpar[0],
           &ip.DECSALT.fecred.distpar[1],&ip.DECSALT.fecred.distpar[2],
           &ip.DECSALT.fecred.distpar[3],&ip.DECSALT.fecred.distpar[4]);
    p=skip_comment(infil,inline);
    sscanf(p,"%f %f %f %d %f %f %f %f %f",&ip.DECSALT.frmfkill.offset,
           &ip.DECSALT.frmfkill.min,&ip.DECSALT.frmfkill.max,
           &ip.DECSALT.frmfkill.distnr,&ip.DECSALT.frmfkill.distpar[0],
           &ip.DECSALT.frmfkill.distpar[1],&ip.DECSALT.frmfkill.distpar[2],
           &ip.DECSALT.frmfkill.distpar[3],&ip.DECSALT.frmfkill.distpar[4]);
    p=skip_comment(infil,inline);
    sscanf(p,"%f %f %f %d %f %f %f %f %f",&ip.DECSALT.recov.offset,
           &ip.DECSALT.recov.min,&ip.DECSALT.recov.max,
           &ip.DECSALT.recov.distnr,&ip.DECSALT.recov.distpar[0],
           &ip.DECSALT.recov.distpar[1],&ip.DECSALT.recov.distpar[2],
           &ip.DECSALT.recov.distpar[3],&ip.DECSALT.recov.distpar[4]);

    /* treatment strategy */

    p=skip_comment(infil,inline);
    i=sscanf(p,"%d %d %d",&ip.drug_strat.no_tr,&ip.drug_strat.compl_mod,
                          &ip.drug_strat.var);
    if (i<2)
        ip.drug_strat.compl_mod=0;
    if (i<3)
        ip.drug_strat.var=0;
    ip.drug_strat.mom=(int *)calloc((unsigned)ip.drug_strat.no_tr,sizeof(int));
    ip.drug_strat.drug=(int *)calloc((unsigned)ip.drug_strat.no_tr,sizeof(int));
    ip.drug_strat.cov=(float *)calloc((unsigned)ip.drug_strat.no_tr,sizeof(float));
    ip.drug_strat.selective=(int *)calloc((unsigned)ip.drug_strat.no_tr,sizeof(int));
    for (i=0;i<ip.drug_strat.no_tr;i++)
        {
        p=skip_comment(infil,inline);
        l=sscanf(p,"%d %d %f %d %d",&j,&k,&ip.drug_strat.cov[i],
               &ip.drug_strat.drug[i],&ip.drug_strat.selective[i]);
        l=ip.drug_strat.drug[i]-1;
        if (!drug_types[l])
            {
            drugs_used++;
            drug_types[l]=1;
            }
        ip.drug_strat.mom[i]=12*j+k-1;
        }
    if (ip.drug_strat.var)
        {
        j=0;
        for (i=0;i<7;i++)
            {
            j+=drug_types[i];
            if (drug_types[i])
                drug_types[i]=j;
            }    
        }

    /* VIII Epidemiological surveillance                                     */

    p=skip_comment(infil,inline);
    i=sscanf(p,"%d %d %d",&ip.surveys.no_surveys,&ip.surv_coh,&ip.indiv_out);
    if (i<2) ip.surv_coh=0;
    if (i<3) ip.indiv_out=0;
    ip.surveys.timing=(int *)calloc((unsigned)ip.surveys.no_surveys,sizeof(int));
    ip.surveys.att=(float *)calloc((unsigned)ip.surveys.no_surveys,sizeof(float));
    ip.surveys.volume=(float *)calloc((unsigned)ip.surveys.no_surveys,sizeof(float));
    ip.surveys.not_coh=(int *)calloc((unsigned)ip.surveys.no_surveys,sizeof(int));
    for (i=0;i<ip.surveys.no_surveys;i++)
        {
        p=skip_comment(infil,inline);
        l=sscanf(p,"%d %d %f %f %d",&j,&k,&ip.surveys.att[i],&ip.surveys.volume[i],
                                    &ip.surveys.not_coh[i]);
        ip.surveys.timing[i]=12*j+k-1;
        if (l<5)
            ip.surveys.not_coh[i]=0;
        if (l<4)
            ip.surveys.volume[i]=1.0;
        if (l<3)
            ip.surveys.att[i]=100;
        }


    /* IX Miscellaneous                                                      */

    p=skip_comment(infil,inline);
    sscanf(p,"%d",&i);
    ip.starttime=12*i;
    if (ip.surveys.no_surveys)
        if (ip.surveys.timing[0]<=ip.starttime)
            {
            printf ("\nstarting time simulation must be before first survey\n");
            fclose (infil);
            exit (1);
            }
    p=skip_comment(infil,inline);
    sscanf(p,"%d",&i);
    if (i>2729)
        {
        printf("simulation must stop before the year 2730\n");
        exit(1);
        }
    ip.stoptime=12*i;
    ip.stoptime-=ip.starttime;
    for (i=0;i<ip.hnragecl;i++)
        {
        p=skip_comment(infil,inline);
        sscanf(p,"%d %d",&ip.inipop[0][i],&ip.inipop[1][i]);
        }

    p=skip_comment(infil,inline);
    sscanf(p,"%d %d",&i,&i);
    p=skip_comment(infil,inline);
    sscanf(p,"%d",&i);
    p=skip_comment(infil,inline);
    if (sscanf(p,"%d %d",&ip.readhis,&ip.writehis)<2)
        ip.writehis=0;
    p=skip_comment(infil,inline);
    sscanf(p,"%d",&ip.smear_unity);
    p=skip_comment(infil,inline);
    sscanf(p,"%d",&ip.no_smear_cl);
    if (!ip.smear_unity)
        {
        ip.smearbound=(int *)calloc((unsigned)ip.no_smear_cl+1,sizeof(int));
        for (i=0;i<ip.no_smear_cl;i++)
            {
            p=skip_comment(infil,inline);
            sscanf(p,"%d",&ip.smearbound[i]);
            }
        ip.smearbound[i]=MAXINT;
        }
    p=skip_comment(infil,inline);
    sscanf(p,"%d",&ip.hnragecl_out);
    ip.hagr_out=(int *)calloc((unsigned)ip.hnragecl_out+1,sizeof(int));
    ip.stand_pop=(int *)calloc((unsigned)ip.hnragecl_out+1,sizeof(int));
    for (i=0;i<ip.hnragecl_out;i++)
        {
        p=skip_comment(infil,inline);
        j=sscanf(p,"%d %d",&ip.hagr_out[i],&k);
        if (j<2)
            ip.stand_pop[i]=100;
        else
            ip.stand_pop[i]=k;
        }
    ip.hagr_out[i]=MAXINT;
    fclose(infil);
    for (i=0;i<ip.vc.nrper;i++)
        {
        ip.vc.from[i]-=ip.starttime;
        ip.vc.to[i]-=ip.starttime;
        }
    for (i=0;i<ip.drug_strat.no_tr;i++)
        ip.drug_strat.mom[i]-=ip.starttime;
    for (i=0;i<ip.surveys.no_surveys;i++)
        ip.surveys.timing[i]-=ip.starttime;
    if (ip.surveys.no_surveys)
        outfrom=ip.surveys.timing[0];
    if (ip.writehis)
        {
        if (ip.surveys.no_surveys)
            if (outfrom<ip.stoptime)
                printf("Warning: individual histories will be written after survey\n");
        if (ip.drug_strat.no_tr)
            if (ip.drug_strat.mom[0]<ip.stoptime)
                printf("Warning: individual histories will be written after treatment\n");
        }
}

TC_VOID read_his(TC_VOID)
{
    FILE *hisfil;
    human_t *temp;
    worm_t *tempw;
    m_worm_t *tempmw;
    int i,j;
    unsigned int nrh,nrw,nrmw;

    hisfil=fopen("lymf_in.his","rb");
    fread(&nrh,sizeof(unsigned int),1,hisfil);
    for (i=0;i<nrh;i++)
        {
        if ((temp=app_hl(list_head))==NULL)
            {
            printf ("memory full\n");
            exit(1);
            }
        fread(&nrw,sizeof(unsigned int),1,hisfil);
        fread(&nrmw,sizeof(unsigned int),1,hisfil);
        fread(&temp->htob,sizeof(int),1,hisfil);
        fread(&temp->htod,sizeof(int),1,hisfil);
        fread(&temp->hmiprop,sizeof(char),1,hisfil);
        fread(&temp->hexpind,sizeof(float),1,hisfil);
        fread(&temp->mf,sizeof(float),1,hisfil);
        fread(&temp->H,sizeof(float),1,hisfil);
        fread(&temp->beta,sizeof(float),1,hisfil);
        fread(&temp->HL3,sizeof(float),1,hisfil);
        fread(&temp->betaL3,sizeof(float),1,hisfil);
        fread(&temp->rho,sizeof(float),1,hisfil);
        fread(&temp->lymphoed,sizeof(float),1,hisfil);
        fread(&temp->hydrocel,sizeof(float),1,hisfil);
#ifdef CEA
        temp->cum_mf=0.0;
        temp->cum_hydro=temp->cum_lymph=0;
#endif
        if (ip.drug_strat.var)
            {
            temp->drug_eff=(float **)calloc((unsigned)drugs_used,sizeof(float *));
            for (j=0;j<drugs_used;j++)
                {
                temp->drug_eff[j]=(float *)calloc((unsigned)4,sizeof(float));
                temp->drug_eff[j][0]=-1.0;
                }
            }
        temp->compliance=rand_lim(0.999);
        for (j=0;j<nrw;j++)
            {
            if ((tempw=app_wl(temp))==NULL)
                {
                printf("memory full\n");
                exit(1);
                }
            fread(&tempw->fwtom,sizeof(int),1,hisfil);
            fread(&tempw->fwtod,sizeof(int),1,hisfil);
            fread(&tempw->mf_prod,sizeof(float),1,hisfil);
            tempw->end_recov=0.0;
            }
        for (j=0;j<nrmw;j++)
            {
            if ((tempmw=app_mwl(temp))==NULL)
                {
                printf("memory full\n");
                exit(1);
                }
            fread(&tempmw->mwtom,sizeof(int),1,hisfil);
            fread(&tempmw->mwtod,sizeof(int),1,hisfil);
#ifdef FIT
            tempmw->frkill=-1.0;
#endif
            }
        }
    fclose (hisfil);
}
#endif

/* Function to skip comment lines in the input-file (lines with '/' in the   */
/* first position) and to return a pointer to the next data line             */
char *skip_comment(fil,inline)
FILE *fil;
char inline[];
{
    char *p;

    p=fgets(inline,100,fil);
    while ((inline[0]=='/')||(inline[0]=='.'))
        p=fgets(inline,100,fil);

    return(p);
}
