# Supplementary material for: Mathematical modelling of lymphatic filariasis elimination programmes in India: required duration of mass drug administration and post-treatment level of infection indicators
Source: Parasit Vectors. 2016 Sep 13;9(1):501. doi: 10.1186/s13071-016-1768-y (PMC5022201; doi:10.1186/s13071-016-1768-y)
Supplement: Additional file 2: — A zip-file, containing the source-code of the LYMFASIM computer program. The contents of this zip archive are licensed under the Creative Commons Attribution-NonCommercial-NoDerivatives 4.0 International License. To view a copy of this license, visit http://creativecommons.org/licenses/by-nc-nd/4.0/or send a letter to Creative Commons, PO Box 1866, Mountain View, CA 94042, USA. By opening Additional file 2, you agree to the aforementioned license. You are free to use and share (copy and redistribute the material in any medium or format) the material contained within Additional File 2 under the following terms: Attribution: You must give appropriate credit, provide a link to the license, and indicate if changes were made. You may do so in any reasonable manner, but not in any way that suggests the licensor endorses you or your use. NonCommercial: You may not use the material for commercial purposes. No Derivatives: If you remix, transform, or build upon the material, you may not distribute the modified material. (ZIP 188 kb) [file 13071_2016_1768_MOESM2_ESM.zip › lymfasim_source_20150904_PV/lymf_sim/Lyindat_LW.c]

/*****************************************************************************/
/* LYINDAT.C - THE LYMFASIM PROGRAM                                          */
/* FUNCTIONS FOR PROGRAM INPUT                                               */
/*****************************************************************************/

/*===========================================================================*/
/* Header files with macro's, definitions and prototypes                     */
/*===========================================================================*/
#include <string.h>
#include <stdlib.h>
#include <math.h>
#include <conio.h>
#include "lyindat.h"

/*===========================================================================*/
/* Global declarations                                                       */
/*===========================================================================*/
#ifdef LW
FILE *infil;                     /* infil - file with input data             */
FILE *lid,*hvp;                    /* files with parameters on drug-efficacy (de) */
                                 /* and endemicity / biology of the parasite (en) */
char inline[100];
int *drug_types;
int drugs_used = 0;

/*===========================================================================*/
/* Functions                                                                 */
/*===========================================================================*/

/* read the input-data from a data file with extension .oif                  */
TC_VOID get_indat(naminfil)
char *naminfil;
{
    /* Declarations                                                          */
    int ii,i,j,k,l,regularintervals,interval,Drug,Selective;
    char *p;
    float x,Cov,sum;

    if ((infil=fopen(naminfil,"rt"))==NULL)
        {
        printf("file %s does not exist",naminfil);
        exit(1);
        }

    /* read the input-parameters                                             */

    /* open the file with parameters related to the human - vector - parasite*/
    /* dynamics and the file with parameters related to drug-efficacy        */

    p=skip_comment(infil,inline);
    p[strlen(p)-1]='\0';
    if ((hvp=fopen(p,"rt"))==NULL)
        exit(1);

    p=skip_comment(infil,inline);
    p[strlen(p)-1]='\0';
    if ((lid=fopen(p,"rt"))==NULL)
        exit(1);

    /* I parameters on human - vector - parasite dynamics                    */

    /* I.1 Demography                                                        */

    p=skip_comment(hvp,inline);
    sscanf(p,"%d",&ip.hnragecl);
    i=ip.hnragecl;
    ip.hagr=(int *)calloc((unsigned)(i+1),sizeof(int));
    ip.hpdaa=(float *)calloc((unsigned)(i+1),sizeof(float));
    ip.hbrpy=(float *)calloc((unsigned)i,sizeof(float));
    for (j=0;j<2;j++)
        ip.inipop[j]=(int *)calloc((unsigned)i,sizeof(int));
    for (j=0;j<2;j++)
        ip.dist_inipop[j]=(float *)calloc((unsigned)i,sizeof(float));
    for(i=0;i<ip.hnragecl;i++)
        {
        p=skip_comment(hvp,inline);
        sscanf(p,"%d %f %f %f %f",&ip.hagr[i+1],&ip.hpdaa[i+1],&ip.hbrpy[i],
               &ip.dist_inipop[0][i],&ip.dist_inipop[1][i]);
        }
    ip.hagr[0]=ip.hpdaa[0]=0;
    ip.Hbrpy=(float *)calloc((unsigned)(ip.hagr[ip.hnragecl]+1),sizeof(float));
    for (i=0;i<ip.hnragecl;i++)
        for (j=ip.hagr[i];j<ip.hagr[i+1];j++)
            ip.Hbrpy[j]=ip.hbrpy[i];

    /* I.2 Exposure                                                          */

    p=skip_comment(hvp,inline);
    sscanf(p,"%f",&ip.foi_ini);
    p=skip_comment(hvp,inline);
    sscanf(p,"%d",&ip.Expfun);
    if (ip.Expfun)
        {
        p=skip_comment(hvp,inline);
        sscanf(p,"%d %f %f %f %f",&ip.expfun_m.ftype,&ip.expfun_m.parm[0],
                                  &ip.expfun_m.parm[1],&ip.expfun_m.parm[2],
                                  &ip.expfun_m.parm[3]);
        p=skip_comment(hvp,inline);
        sscanf(p,"%d %f %f %f %f",&ip.expfun_f.ftype,&ip.expfun_f.parm[0],
                                  &ip.expfun_f.parm[1],&ip.expfun_f.parm[2],
                                  &ip.expfun_f.parm[3]);
        }
    else
        {
        for (j=0;j<2;j++)
            ip.hexp[j]=(float *)calloc((unsigned)(ip.hnragecl+1),sizeof(float));
        for (i=0;i<=ip.hnragecl;i++)
            {
            p=skip_comment(hvp,inline);
            sscanf(p,"%f %f",&ip.hexp[0][i],&ip.hexp[1][i]);
            }
        }
    p=skip_comment(hvp,inline);
    sscanf(p,"%f %f %f %d %f %f %f %f",&ip.hexpind.offset,&ip.hexpind.min,
                              &ip.hexpind.max,&ip.hexpind.distnr,
                              &ip.hexpind.distpar[1],&ip.hexpind.distpar[2],
                              &ip.hexpind.distpar[3],&ip.hexpind.distpar[4]);
    ip.hexpind.distpar[0]=1.0;
    if (ip.hexpind.distnr==10)
        {
        p=skip_comment(hvp,inline);
        sscanf(p,"%d",&ip.hexpind.no_cat_emp);
        ip.hexpind.emp_val=(float *)calloc((unsigned)ip.hexpind.no_cat_emp,sizeof(float));
        ip.hexpind.emp_prob=(float *)calloc((unsigned)ip.hexpind.no_cat_emp,sizeof(float));
        for (i=0;i<ip.hexpind.no_cat_emp;i++)
            {
            p=skip_comment(hvp,inline);
            sscanf(p,"%f %f",&ip.hexpind.emp_val[i],&ip.hexpind.emp_prob[i]);
            }
        }
    p=skip_comment(hvp,inline);
    sscanf(p,"%f %f %f %d %f %f %f %f",&ip.hexpind_f.offset,&ip.hexpind_f.min,
                              &ip.hexpind_f.max,&ip.hexpind_f.distnr,
                              &ip.hexpind_f.distpar[1],&ip.hexpind_f.distpar[2],
                              &ip.hexpind_f.distpar[3],&ip.hexpind_f.distpar[4]);
    ip.hexpind_f.distpar[0]=1.0;
    if (ip.hexpind_f.distnr==10)
        {
        p=skip_comment(hvp,inline);
        sscanf(p,"%d",&ip.hexpind_f.no_cat_emp);
        ip.hexpind_f.emp_val=(float *)calloc((unsigned)ip.hexpind_f.no_cat_emp,sizeof(float));
        ip.hexpind_f.emp_prob=(float *)calloc((unsigned)ip.hexpind_f.no_cat_emp,sizeof(float));
        for (i=0;i<ip.hexpind_f.no_cat_emp;i++)
            {
            p=skip_comment(hvp,inline);
            sscanf(p,"%f %f",&ip.hexpind_f.emp_val[i],&ip.hexpind_f.emp_prob[i]);
            }
        }

    /* I.3 Life history of the parasite in the human host                    */

    p=skip_comment(hvp,inline);
    sscanf(p,"%f",&ip.sr);
    p=skip_comment(hvp,inline);
    sscanf(p,"%f %f %f %d %f %f %f %f %f",&ip.Tl.offset,&ip.Tl.min,&ip.Tl.max,
                              &ip.Tl.distnr,&ip.Tl.distpar[0],
                              &ip.Tl.distpar[1],&ip.Tl.distpar[2],&ip.Tl.distpar[3],
                              &ip.Tl.distpar[4]);
    if (ip.Tl.distnr==10)
        {
        p=skip_comment(hvp,inline);
        sscanf(p,"%d",&ip.Tl.no_cat_emp);
        ip.Tl.emp_val=(float *)calloc((unsigned)ip.Tl.no_cat_emp,sizeof(float));
        ip.Tl.emp_prob=(float *)calloc((unsigned)ip.Tl.no_cat_emp,sizeof(float));
        for (i=0;i<ip.Tl.no_cat_emp;i++)
            {
            p=skip_comment(hvp,inline);
            sscanf(p,"%f %f",&ip.Tl.emp_val[i],&ip.Tl.emp_prob[i]);
            }
        }
    p=skip_comment(hvp,inline);
    sscanf(p,"%f %f %f %d %f %f %f %f %f",&ip.Tp.offset,&ip.Tp.min,&ip.Tp.max,
                              &ip.Tp.distnr,&ip.Tp.distpar[0],
                              &ip.Tp.distpar[1],&ip.Tp.distpar[2],
                              &ip.Tp.distpar[3],&ip.Tp.distpar[4]);
    if (ip.Tp.distnr==10)
        {
        p=skip_comment(hvp,inline);
        sscanf(p,"%d",&ip.Tp.no_cat_emp);
        ip.Tp.emp_val=(float *)calloc((unsigned)ip.Tp.no_cat_emp,sizeof(float));
        ip.Tp.emp_prob=(float *)calloc((unsigned)ip.Tp.no_cat_emp,sizeof(float));
        for (i=0;i<ip.Tp.no_cat_emp;i++)
            {
            p=skip_comment(hvp,inline);
            sscanf(p,"%f %f",&ip.Tp.emp_val[i],&ip.Tp.emp_prob[i]);
            }
        }
    p=skip_comment(hvp,inline);
    sscanf(p,"%d",&ip.mating);
    p=skip_comment(hvp,inline);
    sscanf(p,"%f",&ip.mf_prod);
    p=skip_comment(hvp,inline);
    sscanf(p,"%f %f %f %d %f %f %f %f",&ip.mf_prod_var.offset,&ip.mf_prod_var.min,
                              &ip.mf_prod_var.max,&ip.mf_prod_var.distnr,
                              &ip.mf_prod_var.distpar[1],&ip.mf_prod_var.distpar[2],
                              &ip.mf_prod_var.distpar[3],&ip.mf_prod_var.distpar[4]);
    ip.mf_prod_var.distpar[0]=1.0;
    p=skip_comment(hvp,inline);
    sscanf(p,"%f",&ip.surv_mf);

    /* I.4 Immunity and disease development                                  */

    // anti-L3 immunity

    p=skip_comment(hvp,inline);
    sscanf(p,"%d",&ip.Rl_present);
    p=skip_comment(hvp,inline);
    sscanf(p,"%f %f %f %d %f %f %f %f %f",&ip.T12L3.offset,&ip.T12L3.min,
                           &ip.T12L3.max,&ip.T12L3.distnr,&ip.T12L3.distpar[0],
                           &ip.T12L3.distpar[1],&ip.T12L3.distpar[2],
                           &ip.T12L3.distpar[3],&ip.T12L3.distpar[4]);
    p=skip_comment(hvp,inline);
    sscanf(p,"%d %f %f %f %f",&ip.func_Rl.ftype,&ip.func_Rl.parm[0],
                              &ip.func_Rl.parm[1],&ip.func_Rl.parm[2],
                              &ip.func_Rl.parm[3]);
    p=skip_comment(hvp,inline);
    sscanf(p,"%f %f %f %d %f %f %f %f %f",&ip.rhoL3.offset,&ip.rhoL3.min,
                           &ip.rhoL3.max,&ip.rhoL3.distnr,&ip.rhoL3.distpar[0],
                           &ip.rhoL3.distpar[1],&ip.rhoL3.distpar[2],
                           &ip.rhoL3.distpar[3],&ip.rhoL3.distpar[4]);
    p=skip_comment(hvp,inline);
    sscanf(p,"%d",&ip.inherit_HL3.Y);

    // anti-worm immunity

    p=skip_comment(hvp,inline);
    sscanf(p,"%d",&ip.Rw_present);
    p=skip_comment(hvp,inline);
    sscanf(p,"%f %f %f %d %f %f %f %f %f",&ip.T12W.offset,&ip.T12W.min,
                           &ip.T12W.max,&ip.T12W.distnr,&ip.T12W.distpar[0],
                           &ip.T12W.distpar[1],&ip.T12W.distpar[2],
                           &ip.T12W.distpar[3],&ip.T12W.distpar[4]);
    p=skip_comment(hvp,inline);
    sscanf(p,"%d %f %f %f %f",&ip.func_Rw.ftype,&ip.func_Rw.parm[0],
                              &ip.func_Rw.parm[1],&ip.func_Rw.parm[2],
                              &ip.func_Rw.parm[3]);
    p=skip_comment(hvp,inline);
    sscanf(p,"%f %f %f %d %f %f %f %f %f",&ip.rhow.offset,&ip.rhow.min,
                           &ip.rhow.max,&ip.rhow.distnr,&ip.rhow.distpar[0],
                           &ip.rhow.distpar[1],&ip.rhow.distpar[2],
                           &ip.rhow.distpar[3],&ip.rhow.distpar[4]);
    p=skip_comment(hvp,inline);
    sscanf(p,"%d",&ip.inherit_H.Y);
    p=skip_comment(hvp,inline);
    sscanf(p,"%f %f %f %d %f %f %f %f %f",&ip.thr_hydro.offset,&ip.thr_hydro.min,
                           &ip.thr_hydro.max,&ip.thr_hydro.distnr,&ip.thr_hydro.distpar[0],
                           &ip.thr_hydro.distpar[1],&ip.thr_hydro.distpar[2],
                           &ip.thr_hydro.distpar[3],&ip.thr_hydro.distpar[4]);
    p=skip_comment(hvp,inline);
    sscanf(p,"%f %f %f %d %f %f %f %f %f",&ip.thr_lymph.offset,&ip.thr_lymph.min,
                           &ip.thr_lymph.max,&ip.thr_lymph.distnr,&ip.thr_lymph.distpar[0],
                           &ip.thr_lymph.distpar[1],&ip.thr_lymph.distpar[2],
                           &ip.thr_lymph.distpar[3],&ip.thr_lymph.distpar[4]);

    /* I.5 Vector parasite dynamics                                          */

    p=skip_comment(hvp,inline);
    sscanf(p,"%d",&ip.mbr);
    p=skip_comment(hvp,inline);
    sscanf(p,"%d %f %f %f %f",&ip.mftoL3.ftype,&ip.mftoL3.parm[0],
                              &ip.mftoL3.parm[1],&ip.mftoL3.parm[2],
                              &ip.mftoL3.parm[3]);
    p=skip_comment(hvp,inline);
    sscanf(p,"%f",&ip.v);
    fclose(hvp);

    /* II parameters on drug-efficacy                                        */

    p=skip_comment(lid,inline);
    sscanf(p,"%d",&ip.nr_therapies);
    p=skip_comment(lid,inline);
    sscanf(p,"%d",&ip.drug_strat.var);
    drug_types=(int *)calloc((unsigned)ip.nr_therapies,sizeof(int));
    ip.therapies=(struct DrugEfficacy *)calloc((unsigned)ip.nr_therapies,sizeof(struct DrugEfficacy));
    for (i=0;i<ip.nr_therapies;i++)
        {
        drug_types[i]=0;
        p=skip_comment(lid,inline);
        j=(size_t)strlen(p);
        ip.therapies[i].name=(char *)calloc((unsigned)(j+1),sizeof(char));
        strcpy(ip.therapies[i].name,p);
        p=skip_comment(lid,inline);
        sscanf(p,"%f %f",&ip.therapies[i].frwkill_dist[0],&ip.therapies[i].frwkill_dist[1]);
        p=skip_comment(lid,inline);
        sscanf(p,"%f %f %f %d %f %f %f",&ip.therapies[i].frwkill.offset,
               &ip.therapies[i].frwkill.min,&ip.therapies[i].frwkill.max,
               &ip.therapies[i].frwkill.distnr,&ip.therapies[i].frwkill.distpar[0],
               &ip.therapies[i].frwkill.distpar[1],&ip.therapies[i].frwkill.distpar[2]);
        p=skip_comment(lid,inline);
        sscanf(p,"%d",&ip.therapies[i].killmales);
        p=skip_comment(lid,inline);
        sscanf(p,"%f %f",&ip.therapies[i].fecred_dist[0],&ip.therapies[i].fecred_dist[1]);
        p=skip_comment(lid,inline);
        sscanf(p,"%f %f %f %d %f %f %f",&ip.therapies[i].fecred.offset,
               &ip.therapies[i].fecred.min,&ip.therapies[i].fecred.max,
               &ip.therapies[i].fecred.distnr,&ip.therapies[i].fecred.distpar[0],
               &ip.therapies[i].fecred.distpar[1],&ip.therapies[i].fecred.distpar[2]);
        p=skip_comment(lid,inline);
        sscanf(p,"%f %f",&ip.therapies[i].frmfkill_dist[0],&ip.therapies[i].frmfkill_dist[1]);
        p=skip_comment(lid,inline);
        sscanf(p,"%f %f %f %d %f %f %f",&ip.therapies[i].frmfkill.offset,
               &ip.therapies[i].frmfkill.min,&ip.therapies[i].frmfkill.max,
               &ip.therapies[i].frmfkill.distnr,&ip.therapies[i].frmfkill.distpar[0],
               &ip.therapies[i].frmfkill.distpar[1],&ip.therapies[i].frmfkill.distpar[2]);
        }
    fclose (lid);

    /* III Epidemiological surveillance                                      */

    p=skip_comment(infil,inline);
    sscanf(p,"%d %f %f",&ip.smear.distnr,&ip.smear.distpar[1],&ip.smear.distpar[2]);
    p=skip_comment(infil,inline);
    sscanf(p,"%f",&ip.surveys.volume);
    p=skip_comment(infil,inline);
    sscanf(p,"%d %d %d",&ip.surveys.no_surveys,&ip.surv_coh,&ip.indiv_out);
    ip.surveys.timing=(int *)calloc((unsigned)ip.surveys.no_surveys,sizeof(int));
    p=skip_comment(infil,inline);
    sscanf(p,"%d",&regularintervals);
    if (regularintervals)
        {
        p=skip_comment(infil,inline);
        sscanf(p,"%d %d %d",&j,&k,&interval);
        ip.surveys.timing[0]=l=12*j+k-1;
        for (i=1;i<ip.surveys.no_surveys;i++)
            ip.surveys.timing[i]=(l+=interval);
        }
    else
        {
        for (i=0;i<ip.surveys.no_surveys;i++)
            {
            p=skip_comment(infil,inline);
            sscanf(p,"%d %d",&j,&k);
            ip.surveys.timing[i]=12*j+k-1;
            }
        }
    /* Which individual variables to be printed ? */
    p=skip_comment(infil,inline);
    sscanf(p,"%d %d %d %d %d %d",ip.indiv_outp_vars,ip.indiv_outp_vars+1,ip.indiv_outp_vars+2,
           ip.indiv_outp_vars+3,ip.indiv_outp_vars+4,ip.indiv_outp_vars+5);


    /* IV Vector control                                                     */

    p=skip_comment(infil,inline);
    sscanf(p,"%d",&ip.vc.nrper);
    if (ip.vc.nrper)
        {
        ip.vc.from=(int *)calloc((unsigned)ip.vc.nrper,sizeof(int));
        ip.vc.to=(int *)calloc((unsigned)ip.vc.nrper,sizeof(int));
        ip.vc.eff=(float *)calloc((unsigned)ip.vc.nrper,sizeof(float));
        for (ii=0;ii<ip.vc.nrper;ii++)
            {
            p=skip_comment(infil,inline);
            sscanf(p,"%d %d %d %d %f",&i,&j,&k,&l,&x);
            ip.vc.from[ii]=12*i+j-1;
            ip.vc.to[ii]=12*k+l-1;
            ip.vc.eff[ii]=(100-x)/100;
            }
        }

    /* V treatment strategy                                                  */

    p=skip_comment(infil,inline);
    sscanf(p,"%d %d",&ip.drug_strat.no_tr,&ip.drug_strat.compl_mod);
    if (ip.drug_strat.no_tr)
        {
        ip.drug_strat.mom=(int *)calloc((unsigned)ip.drug_strat.no_tr,sizeof(int));
        ip.drug_strat.drug=(int *)calloc((unsigned)ip.drug_strat.no_tr,sizeof(int));
        ip.drug_strat.cov=(float *)calloc((unsigned)ip.drug_strat.no_tr,sizeof(float));
        ip.drug_strat.selective=(int *)calloc((unsigned)ip.drug_strat.no_tr,sizeof(int));
        p=skip_comment(infil,inline);
        sscanf(p,"%d",&regularintervals);
        if (regularintervals)
            {
            p=skip_comment(infil,inline);
            sscanf(p,"%f %d %d",&Cov,&Drug,&Selective);
            drugs_used++;
            drug_types[Drug-1]=1;
            p=skip_comment(infil,inline);
            sscanf(p,"%d %d %d",&j,&k,&interval);
            l=12*j+k-1;
            for (i=0;i<ip.drug_strat.no_tr;i++)
                {
                ip.drug_strat.mom[i]=l;
                l+=interval;
                ip.drug_strat.cov[i]=Cov;
                ip.drug_strat.drug[i]=Drug;
                ip.drug_strat.selective[i]=Selective;
                }
            }
        else
            {
            for (i=0;i<ip.drug_strat.no_tr;i++)
                {
                p=skip_comment(infil,inline);
                l=sscanf(p,"%d %d %f %d %d",&j,&k,&ip.drug_strat.cov[i],
                       &ip.drug_strat.drug[i],&ip.drug_strat.selective[i]);
                l=ip.drug_strat.drug[i]-1;
                if (!drug_types[l])
                    {
                    drugs_used++;
                    drug_types[l]=1;
                    }
                ip.drug_strat.mom[i]=12*j+k-1;
                }
            }
        if (ip.drug_strat.var)
            {
            j=0;
            for (i=0;i<ip.nr_therapies;i++)
                {
                j+=drug_types[i];
                if (drug_types[i])
                    drug_types[i]=j;
                }
            }
        }

    /* VI Miscellaneous                                                      */

    p=skip_comment(infil,inline);
    sscanf(p,"%d",&i);
    ip.starttime=12*i;  // time in months
    if (ip.surveys.no_surveys)
        if (ip.surveys.timing[0]<=ip.starttime)
            {
            printf ("\nstarting time simulation must be before first survey\n");
            fclose (infil);
            exit (1);
            }
    p=skip_comment(infil,inline);
    sscanf(p,"%d",&i);
    ip.stoptime=12*i;
    ip.stoptime-=ip.starttime;

    // calculate age- and sex-specific number of persons in the initial popu-
    // lation.
    p=skip_comment(infil,inline);
    sscanf(p,"%d",&ip.size_inipop);
    sum=0.0;
    for (j=0;j<2;j++)
        for (i=0;i<ip.hnragecl;i++)
            sum+=ip.dist_inipop[j][i];
    for (j=0;j<2;j++)
        for (i=0;i<ip.hnragecl;i++)
            {
            ip.dist_inipop[j][i]/=sum;
            ip.inipop[j][i]=(int)(0.5+ip.dist_inipop[j][i]*ip.size_inipop);
            }

    p=skip_comment(infil,inline);
    sscanf(p,"%d",&ip.no_smear_cl);
    ip.smearbound=(int *)calloc((unsigned)ip.no_smear_cl+1,sizeof(int));
    for (i=0;i<ip.no_smear_cl;i++)
        {
        p=skip_comment(infil,inline);
        sscanf(p,"%d",&ip.smearbound[i]);
        }
    ip.smearbound[i]=MAXINT;
    p=skip_comment(infil,inline);
    sscanf(p,"%d",&ip.hnragecl_out);
    ip.hagr_out=(int *)calloc((unsigned)ip.hnragecl_out+1,sizeof(int));
    ip.stand_pop=(int *)calloc((unsigned)ip.hnragecl_out+1,sizeof(int));
    for (i=0;i<ip.hnragecl_out;i++)
        {
        p=skip_comment(infil,inline);
        j=sscanf(p,"%d %d",&ip.hagr_out[i],&k);
        if (j<2)
            ip.stand_pop[i]=100;
        else
            ip.stand_pop[i]=k;
        }
    ip.hagr_out[i]=MAXINT;
    fclose(infil);

    for (i=0;i<ip.vc.nrper;i++)
        {
        ip.vc.from[i]-=ip.starttime; // simulation starts in month 0 !
        ip.vc.to[i]-=ip.starttime;
        }
    for (i=0;i<ip.drug_strat.no_tr;i++)
        ip.drug_strat.mom[i]-=ip.starttime;
    for (i=0;i<ip.surveys.no_surveys;i++)
        ip.surveys.timing[i]-=ip.starttime;
}
#endif
