# Supplementary material for: Mathematical modelling of lymphatic filariasis elimination programmes in India: required duration of mass drug administration and post-treatment level of infection indicators
Source: Parasit Vectors. 2016 Sep 13;9(1):501. doi: 10.1186/s13071-016-1768-y (PMC5022201; doi:10.1186/s13071-016-1768-y)
Supplement: Additional file 2: — A zip-file, containing the source-code of the LYMFASIM computer program. The contents of this zip archive are licensed under the Creative Commons Attribution-NonCommercial-NoDerivatives 4.0 International License. To view a copy of this license, visit http://creativecommons.org/licenses/by-nc-nd/4.0/or send a letter to Creative Commons, PO Box 1866, Mountain View, CA 94042, USA. By opening Additional file 2, you agree to the aforementioned license. You are free to use and share (copy and redistribute the material in any medium or format) the material contained within Additional File 2 under the following terms: Attribution: You must give appropriate credit, provide a link to the license, and indicate if changes were made. You may do so in any reasonable manner, but not in any way that suggests the licensor endorses you or your use. NonCommercial: You may not use the material for commercial purposes. No Derivatives: If you remix, transform, or build upon the material, you may not distribute the modified material. (ZIP 188 kb) [file 13071_2016_1768_MOESM2_ESM.zip › lymfasim_source_20150904_PV/lymf_sim/lyinit.c]

/**************************************************************************/
/* LYINIT.C - THE LYMFASIM PROGRAM                                        */
/* INITIALIZATION FUNCTIONS                                               */
/**************************************************************************/

/*========================================================================*/
/* Header files with macro's, definitions and prototypes                  */
/*========================================================================*/
#include <stdio.h>
#include "lyindat.h"
#include <stdlib.h>
#include <math.h>
#include <string.h>
#include <ALLOC.H>

/*========================================================================*/
/* Global declarations                                                    */
/*========================================================================*/
extern float *exp_ref[2];
extern int drugmom;
#ifdef TRACE
FILE *tracefil;
#endif
#ifdef FIT
float Uptake[1000];
float HL3_ini;
#endif

/*========================================================================*/
/* Functions                                                              */
/*========================================================================*/

/* Initialize variables and create human population                       */
TC_VOID ini_sim()
{
    /* Declarations                                                       */
    int i,j,k,l;
    extern int maxx,maxy;
    extern FILE *outfil2;
    float totbr;
    char str[50];
#ifdef DISTTEST
    FILE *distest;
#endif

#ifdef TRACE
    tracefil=fopen("trace.fil","wt");
    fprintf(tracefil,"\"time\" \"tothum\" \"totworm\" \"smear\" \"H\" \"HL3\" \"Rw\" \"Rl\"\n");
    fclose(tracefil);
#endif

    /* Initialize several parameters                                      */
    drugmom=0;

    /* Initialize distribution parameters                                 */
    cdist_ini(&ip.Tp,0);
    cdist_ini(&ip.Tl,0);
    cdist_ini(&ip.hexpind,0);
    cdist_ini(&ip.hexpind_f,0);
#ifdef DISTTEST
    distest=fopen("dist.prn","wt");
    for (i=0;i<1000;i++)
        fprintf(distest,"%f\n",draw_dist(&ip.hexpind));
    fclose(distest);
    exit(1);
#endif
    cdist_ini(&ip.mf_prod_var,0);
#ifdef LW
    cdist_ini(&ip.rhoL3,0);
    cdist_ini(&ip.rhow,0);
    for (i=0;i<ip.nr_therapies;i++)
        {
        cdist_ini(&ip.therapies[i].frwkill,0);
        cdist_ini(&ip.therapies[i].fecred,0);
        cdist_ini(&ip.therapies[i].frmfkill,0);
        }
    cdist_ini(&ip.thr_hydro,0);
    cdist_ini(&ip.thr_lymph,0);
#else
    cdist_ini(&ip.rho,0);

    cdist_ini(&ip.DEC12D.frwkill,0);
    cdist_ini(&ip.DEC12D.fecred,0);
    cdist_ini(&ip.DEC12D.frmfkill,0);

    cdist_ini(&ip.DEC6MG.frwkill,0);
    cdist_ini(&ip.DEC6MG.fecred,0);
    cdist_ini(&ip.DEC6MG.frmfkill,0);

    cdist_ini(&ip.DECLD.frwkill,0);
    cdist_ini(&ip.DECLD.fecred,0);
    cdist_ini(&ip.DECLD.frmfkill,0);

    cdist_ini(&ip.IVR400.frwkill,0);
    cdist_ini(&ip.IVR400.fecred,0);
    cdist_ini(&ip.IVR400.frmfkill,0);

    cdist_ini(&ip.IVRLD.frwkill,0);
    cdist_ini(&ip.IVRLD.fecred,0);
    cdist_ini(&ip.IVRLD.frmfkill,0);

    cdist_ini(&ip.DECIVR.frwkill,0);
    cdist_ini(&ip.DECIVR.fecred,0);
    cdist_ini(&ip.DECIVR.frmfkill,0);

    cdist_ini(&ip.DECSALT.frwkill,0);
    cdist_ini(&ip.DECSALT.fecred,0);
    cdist_ini(&ip.DECSALT.frmfkill,0);

    cdist_ini(&ip.DEC12D.recov,0);
    cdist_ini(&ip.DEC6MG.recov,0);
    cdist_ini(&ip.DECLD.recov,0);
    cdist_ini(&ip.IVR400.recov,0);
    cdist_ini(&ip.IVRLD.recov,0);
    cdist_ini(&ip.DECIVR.recov,0);
    cdist_ini(&ip.DECSALT.recov,0);
#endif
    cdist_ini(&ip.T12W,0);
    cdist_ini(&ip.T12L3,0);


    /* Initialize parameters for standard-functions                       */
    xyrel_ini(&ip.mftoL3);
#ifdef FIT
    for (i=0;i<1000;i++)
        Uptake[i]=(float)xyrel(&ip.mftoL3,(float)i);
#endif
    if (ip.Expfun)
        {
        xyrel_ini(&ip.expfun_m);
        xyrel_ini(&ip.expfun_f);
        }
#ifdef LW
    if (ip.Rl_present)
#endif
        xyrel_ini(&ip.func_Rl);
#ifdef LW
    if (ip.Rw_present)
#endif
        xyrel_ini(&ip.func_Rw);
#ifdef FIT
    if ((ip.func_Rl.parm[0]>1e-6)&&(ip.func_Rl.ftype>0))
        HL3_ini=-log(0.1)/ip.func_Rl.parm[0];
    else
        HL3_ini=0.0;
#endif

    /* Make a reference array for exposure                                */
    i=ip.hagr[ip.hnragecl]+2;
    exp_ref[0]=(float *)calloc((unsigned)i*48,sizeof(float));
    exp_ref[1]=(float *)calloc((unsigned)i*48,sizeof(float));
    for (i=0;i<2;i++)
       for (j=0;j<ip.hnragecl;j++)
           for (k=ip.hagr[j];k<ip.hagr[j+1];k++)
               for (l=0;l<48;l++)
                   {
                   if (ip.Expfun)
                       {
                       if (i)
                           exp_ref[i][l+48*k]=xyrel(&ip.expfun_f,k+l/48.0);
                       else
                           exp_ref[i][l+48*k]=xyrel(&ip.expfun_m,k+l/48.0);
                       }
                   else
                       exp_ref[i][l+48*k]=interpol((float)ip.hagr[j],ip.hexp[i][j],
                          (float)ip.hagr[j+1],ip.hexp[i][j+1],(float)k+l/48.0);
                   }

    /* Open a file for writing individual output at the end of the simulation*/
    if (ip.indiv_out)
        {
        strcpy(str,filnam);
        strcat(str,".dlo");
#ifdef FIT
        outfil2=fopen(str,"at");
#else
        outfil2=fopen(str,"wt");
#ifdef DLO_EXT
        fprintf(outfil2,"%d %.6f %.6f\n",ip.surveys.no_surveys,
                                         ip.func_Rl.parm[0],
                                         ip.func_Rw.parm[0]);
#endif
#endif
#ifdef LW
        fprintf(outfil2,"sex");
        for (i=0;i<ip.surveys.no_surveys;i++)
            fprintf(outfil2,",age_%d",i+1);
        if (ip.indiv_outp_vars[0])
            for (i=0;i<ip.surveys.no_surveys;i++)
                fprintf(outfil2,",mfd_%d",i+1);
        if (ip.indiv_outp_vars[1])
            for (i=0;i<ip.surveys.no_surveys;i++)
                fprintf(outfil2,",chr_%d",i+1);
        if ((ip.indiv_outp_vars[2])&&(ip.Rw_present))
            for (i=0;i<ip.surveys.no_surveys;i++)
                fprintf(outfil2,",Rw_%d",i+1);
        if ((ip.indiv_outp_vars[3])&&(ip.Rl_present))
            for (i=0;i<ip.surveys.no_surveys;i++)
                fprintf(outfil2,",Rl_%d",i+1);
        if (ip.indiv_outp_vars[4])
            for (i=0;i<ip.surveys.no_surveys;i++)
                fprintf(outfil2,",fw_%d",i+1);
        if (ip.indiv_outp_vars[5])
            for (i=0;i<ip.surveys.no_surveys;i++)
                fprintf(outfil2,",mw_%d",i+1);
        fprintf(outfil2,"\n");
#endif
        }

    /* set-up the structure for inheritance of H                          */
    totbr=0.0;
    for (i=0;i<ip.hnragecl;i++)
        totbr+=ip.hbrpy[i];
    if (ip.Rw_present)
        {
        if (totbr<1.e-6)
            ip.inherit_H.Y=0;
        if (ip.inherit_H.Y)
            {
            ip.inherit_H.H=(float **)calloc((unsigned)ip.hnragecl,sizeof(float *));
            ip.inherit_H.cum_br=(float *)calloc((unsigned)(ip.hnragecl+1),sizeof(float));
            ip.inherit_H.nralloc=(int *)calloc((unsigned)ip.hnragecl,sizeof(int));
            ip.inherit_H.counter=(int *)calloc((unsigned)ip.hnragecl,sizeof(int));
            ip.inherit_H.cum_br[0]=ip.hbrpy[0]/totbr;
            for (i=0;i<ip.hnragecl;i++)
                {
                ip.inherit_H.H[i]=(float *)calloc((unsigned)100,sizeof(float));
                ip.inherit_H.nralloc[i]=100;
                ip.inherit_H.counter[i]=0;
            if (i)
                    ip.inherit_H.cum_br[i]=ip.inherit_H.cum_br[i-1]+ip.hbrpy[i]/totbr;
                }
            ip.inherit_H.cum_br[ip.hnragecl-1]=1.01;
            }
        }

    if (ip.Rl_present)
        {
        if (totbr<1.e-6)
            ip.inherit_HL3.Y=0;
        if (ip.inherit_HL3.Y)
            {
            ip.inherit_HL3.H=(float **)calloc((unsigned)ip.hnragecl,sizeof(float *));
            ip.inherit_HL3.cum_br=(float *)calloc((unsigned)(ip.hnragecl+1),sizeof(float));
            ip.inherit_HL3.nralloc=(int *)calloc((unsigned)ip.hnragecl,sizeof(int));
            ip.inherit_HL3.counter=(int *)calloc((unsigned)ip.hnragecl,sizeof(int));
            ip.inherit_HL3.cum_br[0]=ip.hbrpy[0]/totbr;
            for (i=0;i<ip.hnragecl;i++)
                {
                ip.inherit_HL3.H[i]=(float *)calloc((unsigned)100,sizeof(float));
                ip.inherit_HL3.nralloc[i]=100;
                ip.inherit_HL3.counter[i]=0;
                if (i)
                    ip.inherit_HL3.cum_br[i]=ip.inherit_HL3.cum_br[i-1]+ip.hbrpy[i]/totbr;
                }
            ip.inherit_HL3.cum_br[ip.hnragecl-1]=1.01;
            }
        }

    /* Initialize the population                                          */
    list_head=crt_hl();
#ifndef LW
    if (ip.readhis)
        {
        potbr=0;
        read_his();
        }
    else
#endif
        initlists();
    outp_ini(&ov);
    vcper=0;
    if (ip.vc.nrper)
        {
        while (ip.vc.to[vcper]<0)
            {
            vcper++;
            if (vcper==ip.vc.nrper)
                break;
            }
        }
}

/* Initialize (setup) the human lists, and, if desired, the worm lists    */
TC_VOID initlists()
{
    /* Declarations                                                       */
    int i,j,k,l;              /* loop counters                               */
    float age;                /* human age at initialization                 */
    double x;
    human_t *temp;

    potbr=0;

    for (j=0;j<ip.hnragecl;j++)
        {
        for (k=0;k<2;k++)
            {
            if (k)
                potbr+=ip.inipop[1][j]*ip.hbrpy[j];
            for (l=0;l<ip.inipop[k][j];l++)
                {
                if ((temp=app_hl(list_head))==NULL)
                    {
                    printf("memory  full\n");
                    exit(1);
                    }

                /* determine human characteristics, initialize human  */
                /* variables and append a new human node to the list  */

                /* determine (random) age within age_group            */
#ifdef COMMRAND
#ifdef SUN
                age=interpol(0.0,(float)ip.hagr[j],1.0,
                            (float)ip.hagr[j+1],(float)drand48());
#else
                age=interpol(0.0,(float)ip.hagr[j],1.0,
                            (float)ip.hagr[j+1],Randh());
#endif
#else
                age=interpol(0.0,(float)ip.hagr[j],1.0,
                            (float)ip.hagr[j+1],randh());
#endif
                i=temp->htob=(int)(-48*age);
                temp->htod=(int)(i+48*det_aod(age,(j+1)));
                temp->hmiprop=k;
                if (k)
                    temp->hexpind=draw_dist(&ip.hexpind_f);
                else
                    temp->hexpind=draw_dist(&ip.hexpind);
                temp->mf=0.0;
                temp->compliance=rand_lim(0.999);
                if (ip.drug_strat.var)
                    for (i=0;i<drugs_used;i++)
                        temp->drug_eff[i][0]=-1.0;
                temp->H=0.0;
#ifdef FIT
                temp->HL3=HL3_ini;
/*                temp->HL3=0.0; */
#else
                temp->HL3=0.0;
#endif
#ifdef LW
                temp->rhoL3=draw_dist(&ip.rhoL3);
                temp->rhow=draw_dist(&ip.rhow);
                temp->thr_hydro=draw_dist(&ip.thr_hydro);
                temp->thr_lymph=draw_dist(&ip.thr_lymph);
#else
                temp->rho=draw_dist(&ip.rho);
#endif
                x=12*draw_dist(&ip.T12L3);
                if (x<1.e-3)
                    temp->betaL3=0.0;
                else
                    temp->betaL3=(float)pow((double)0.5,1.0/x);
                x=12*draw_dist(&ip.T12W);
                if (x<1.e-3)
                    temp->beta=0.0;
                else
                    temp->beta=(float)pow((double)0.5,1.0/x);
                temp->lymphoed=temp->hydrocel=0.0;
#ifdef CEA
                temp->cum_mf=0.0;
                temp->cum_hydro=temp->cum_lymph=0;
#endif
                }
            }
        }
}
