# Supplementary material for: Mathematical modelling of lymphatic filariasis elimination programmes in India: required duration of mass drug administration and post-treatment level of infection indicators
Source: Parasit Vectors. 2016 Sep 13;9(1):501. doi: 10.1186/s13071-016-1768-y (PMC5022201; doi:10.1186/s13071-016-1768-y)
Supplement: Additional file 2: — A zip-file, containing the source-code of the LYMFASIM computer program. The contents of this zip archive are licensed under the Creative Commons Attribution-NonCommercial-NoDerivatives 4.0 International License. To view a copy of this license, visit http://creativecommons.org/licenses/by-nc-nd/4.0/or send a letter to Creative Commons, PO Box 1866, Mountain View, CA 94042, USA. By opening Additional file 2, you agree to the aforementioned license. You are free to use and share (copy and redistribute the material in any medium or format) the material contained within Additional File 2 under the following terms: Attribution: You must give appropriate credit, provide a link to the license, and indicate if changes were made. You may do so in any reasonable manner, but not in any way that suggests the licensor endorses you or your use. NonCommercial: You may not use the material for commercial purposes. No Derivatives: If you remix, transform, or build upon the material, you may not distribute the modified material. (ZIP 188 kb) [file 13071_2016_1768_MOESM2_ESM.zip › lymfasim_source_20150904_PV/lymf_sim/Lymfasim.c]

/*****************************************************************************/
/* LYMFASIM.C - THE LYMFASIM PROGRAM AND COMPUTER SIMULATION MODEL           */
/* THE main PROGRAM AND FUNCTION run                                         */
/* ========================================================================= */
/*                                                                           */
/* ANTON PLAISIER                                                            */
/* GERRIT VAN OORTMARSSEN                                                    */
/* DIK HABBEMA                                                               */
/*                                                                           */
/* Centre for Decision Sciences in Tropical Disease Control (CDTDC)          */
/* Dept. of Public Health and Social Medicine,                               */
/* Erasmus University,                                                       */
/* P.O. Box 1738,                                                            */
/* 3000 DR Rotterdam,                                                        */
/* The Netherlands.                                                          */
/* tel. (10) 4087714                                                         */
/* fax  (10) 4366831                                                             */
/*                                                                           */
/*****************************************************************************/

/*===========================================================================*/
/* Header files with macro's, definitions, and prototypes                    */
/*===========================================================================*/
#include "lyindat.h"
#include <stdlib.h>
#include <CONIO.H>
#include <string.h>

/*===========================================================================*/
/* Global declarations                                                       */
/*===========================================================================*/

#ifdef COMMRAND
#ifdef SUN
extern long Seed48;
#else
extern long Iseed;
#endif
#endif

// timer variables
int st;                          /* st - simulation time (months)            */
int stw;                         /* simulation time in weeks                 */
int cal_month;                   /* calendar month: 0=January, 1=Febr., etc. */

inpars_t ip;                     /* ip - structure with input parameters     */
outpvars_t ov;                   /* structure with output variables          */
header_t *list_head;             /* header for the human and worm lists      */
BOOLEAN survey=FALSE;            /* do an epidemiological survey             */
extern BOOLEAN drugtr;           /* carry out a population treatment         */
char filnam[50];                 /* name of the input file                   */

/*===========================================================================*/
/* The main program                                                          */
/*===========================================================================*/
#ifndef __FLAT__
TC_VOID main(argc,argv)
#else
TC_VOID lysim (argc,argv)
#endif
int argc;
char *argv[];
{
    /* Local declarations main program                                       */
    extern FILE *outfil,*outfil2;
    FILE *seedfil;
    char str[50];
    int i,j;

    /* read input data from a file                                           */

    if (argc>1)
        strcpy(str,argv[1]);
    else
#ifndef LW
        {
        printf("enter name of input file (standard extension .lif): ");
        gets(str);
        }
#else
        strcpy(str,"test");
#endif
    i=0;
    while ((str[i]!='.')&& str[i])
        filnam[i++]=str[i];
    if (!str[i])
        strcat(str,".lif");

    get_indat(str);

    strcpy(str,filnam);
    strcat(str,".lof");
    outfil=fopen(str,"wb");

    /* run the program                                                       */
    cal_month=0;
    i=0;
    if ((seedfil=fopen("ly_seed.dat","rt"))!=NULL)
        {
        fscanf(seedfil,"%d",&i);
#ifdef COMMRAND
        fscanf(seedfil,"%d",&j);
#endif
        }
#ifdef COMMRAND
#ifdef SUN
    Seed48=j;
    srand48(Seed48);
#else
    Randin((long)j);
#endif
#endif
    randin((long)i);

    /* Initialize the simulation                                             */
    ini_sim();

    /* run the simulation                                                    */
    run();
    exit(1);
}

/*===========================================================================*/
/* Running the program - the function run                                    */
/*===========================================================================*/
TC_VOID run()
{

    /* The program loop                                                      */
    for (st=0,stw=0;st<=ip.stoptime;st++,stw+=4)
        {
#ifndef LW
#ifndef SUN
        if (kbhit())
            c_break();
#endif
#endif

        /* Check whether intervention and/or surveillance takes place in the */
        /* present month                                                     */
        flow_control();


        /* Determine the infection and disease status of each human in the   */
        /* list                                                              */
        det_hum_inf();


        /* Calculate the biting rate and infectiousness of the mosquitoes of */
        /* the different breeding sites                                      */
        calc_vecpar_dyn();

        /* Update the human infection status                                 */
        upd_hum_stat();

        if (survey)
            tmpoutp(&ov);

        if (drugtr)
            do_drugtr();

        cal_month++;
        cal_month=(cal_month==12)?0:cal_month;

#ifndef LW
        if (st==ip.stoptime)
            if (ip.writehis)
                write_his();
#endif
        }
    terminate();
}
