# Supplementary material for: Mathematical modelling of lymphatic filariasis elimination programmes in India: required duration of mass drug administration and post-treatment level of infection indicators
Source: Parasit Vectors. 2016 Sep 13;9(1):501. doi: 10.1186/s13071-016-1768-y (PMC5022201; doi:10.1186/s13071-016-1768-y)
Supplement: Additional file 2: — A zip-file, containing the source-code of the LYMFASIM computer program. The contents of this zip archive are licensed under the Creative Commons Attribution-NonCommercial-NoDerivatives 4.0 International License. To view a copy of this license, visit http://creativecommons.org/licenses/by-nc-nd/4.0/or send a letter to Creative Commons, PO Box 1866, Mountain View, CA 94042, USA. By opening Additional file 2, you agree to the aforementioned license. You are free to use and share (copy and redistribute the material in any medium or format) the material contained within Additional File 2 under the following terms: Attribution: You must give appropriate credit, provide a link to the license, and indicate if changes were made. You may do so in any reasonable manner, but not in any way that suggests the licensor endorses you or your use. NonCommercial: You may not use the material for commercial purposes. No Derivatives: If you remix, transform, or build upon the material, you may not distribute the modified material. (ZIP 188 kb) [file 13071_2016_1768_MOESM2_ESM.zip › lymfasim_source_20150904_PV/lymf_sim/Lymi.c]

/**************************************************************************/
/* LYMI.C - THE LYMFASIM PROGRAM                                          */
/* MODULE 1 : CALCULATION OF THE HUMAN PARASITE LOAD                      */
/**************************************************************************/

/*========================================================================*/
/* Header files with macro's, definitions and prototypes                  */
/*========================================================================*/
#include <stdio.h>
#include <math.h>
#include <stdlib.h>
#include "lyindat.h"
#define WK20YR 960

/*========================================================================*/
/* Global declarations                                                    */
/*========================================================================*/
extern human_t *temph1,*temph2;
extern worm_t *tempw1,*tempw2;
extern m_worm_t *tempmw1,*tempmw2;
BOOLEAN imWpos;
#ifndef LW
BOOLEAN Rw_0;
#endif
float immWyr;
extern float meanL3,*exp_ref[2];
FILE *outfil2;
#ifdef TRACE
BOOLEAN trace;
#endif

/*========================================================================*/
/* Functions                                                              */
/*========================================================================*/

/* Calculate population infection indices                                 */
TC_VOID det_hum_inf()
{
    /* Declarations                                                       */
    int i,j,sex,age,age_ind,ageyr,age_ind_out,smearcount;
    int nrMw,nrMmw;  /* no. female, no. male, no. mature female  */
                              /* no. mature male worms respectively       */
#ifndef LW
    float recov_red;
#endif
    float x,sumexp,exposure,L3uptake,ageyr_f;
    int totMw,chron[2];
    BOOLEAN Survey,Rw_1,nomating,Prod,mf_pos;
    extern BOOLEAN lastoutmom;
    extern int surv_index;
    extern BOOLEAN Chron_dw;
    int surv_ind2;
    float Rl,Rw,Mfprod;
#ifdef FIT
    extern float Uptake[1000];
#endif
#ifdef CEA
    extern int drugmom;
    extern long nrdied[3];
    extern float cum_mf_died[3];
    extern float cum_hydro_died[3];
    extern float cum_lymph_died[3];
    extern float cum_mf[3];
    extern float cum_hydro[3];
    extern float cum_lymph[3];
#endif

#ifdef TRACE
    trace=FALSE;
    if (!(st%TRACE))
        trace=TRUE;
#endif
    nomating=(!ip.mating);
    if (survey)
        surv_ind2=surv_index-1;
    meanL3=sumexp=0;
    temph2=NULL;
    temph1=list_head->firsth;
    Survey=survey;

    if (ip.inherit_H.Y)
        {
        for (i=0;i<ip.hnragecl;i++)
            ip.inherit_H.counter[i]=0;
        }

    if (ip.inherit_HL3.Y)
        {
        for (i=0;i<ip.hnragecl;i++)
            ip.inherit_HL3.counter[i]=0;
        }

    potbr=0;
    Rw=0.0;

    while (temph1!=NULL)
        {
        /* Check whether the person is still alive                        */
        if (temph1->htod>stw)
            {
#ifdef TRACE
            if (trace)
                {
                t_hum++;
                t_worm+=(temph1->nrw+temph1->nrmw);
                m_smear+=bloodvolume*temph1->mf;
                }
#endif
            age=stw-temph1->htob;
            ageyr=age/48;
            if (temph1->mf>1.e-3)
                temph1->mf*=ip.surv_mf;
            else
                temph1->mf=0;
            sex=temph1->hmiprop & 1;
            sumexp+=(exposure=exp_ref[sex][age]*temph1->hexpind);
            nrMw=nrMmw=0;
            tempmw2=NULL;
            tempmw1=temph1->firstmw;
            while (tempmw1!=NULL)
                {
                if (tempmw1->mwtod>stw)
                    {
                    if (tempmw1->mwtom<=stw)
                        nrMmw++;
                    tempmw2=tempmw1;
                    tempmw1=tempmw1->nextmw;
                    }
                else
                    del_mworm(temph1);
                }
            Mfprod=0.0;
            Prod=nrMmw||nomating;
            tempw2=NULL;
            tempw1=temph1->firstw;
            while (tempw1!=NULL)
                {
                if (tempw1->fwtod>stw)
                    {
                    if (tempw1->fwtom<=stw)
                        {
                        nrMw++;
                        if (Prod)
                            {
#ifndef LW
                            if (temph1->drug)
                                {
                                recov_red=1.0;
                                if (tempw1->end_recov>stw)
                                    recov_red=0.0;
                                else
                                    {
                                    if ((x=tempw1->end_recov+4-stw)>0.0)
                                        recov_red=x/4.0;
                                    }
                                Mfprod+=tempw1->mf_prod*recov_red;
                                }
                            else
#endif
                                Mfprod+=tempw1->mf_prod;
                            }
                        }
                    tempw2=tempw1;
                    tempw1=tempw1->nextw;
                    }
                else
                    del_worm(temph1);
                }
            totMw=nrMw+nrMmw;
#ifdef LW
            if (ip.Rw_present)
                {
                Rw=xyrel(&ip.func_Rw,temph1->rhow*temph1->H);
#else
            if (!Rw_0)
                {
                Rw=xyrel(&ip.func_Rw,temph1->rho*temph1->H);
#endif
                Rw_1=FALSE;
                if (Rw>1)
                    {
                    Rw=1;
                    Rw_1=TRUE;
                    }
                }
#ifdef TRACE
            if (trace)
                {
#ifdef LW
                if (ip.Rl_present)
                    {
#endif
                    Rl=xyrel(&ip.func_Rl,temph1->rho*temph1->HL3);
                    Rl=(Rl<0)?0:Rl;
                    Rl=(Rl>1)?1:Rl;
                    m_Rl+=Rl;
#ifdef LW
                    }
#endif
                m_H+=temph1->H;
                m_HL3+=temph1->HL3;
#ifdef LW
                if (ip.Rw_present)
#else
                if (!Rw_0)
#endif
                    m_Rw+=Rw;
                }
#endif
#ifdef LW
            if (!ip.Rw_present)
#else
            if (Rw_0)
#endif
                temph1->mf+=Mfprod;
            else
                {
                if (!Rw_1)
                    temph1->mf+=(1-Rw)*Mfprod;
                if (temph1->H>1.e-6)
                    temph1->H*=temph1->beta;
                temph1->H+=totMw;


                // inheritance of experience of worm infection: add status of mother to list
                if ((sex)&&(ip.inherit_H.Y))

                    {
                    age_ind=0;
                    while (ageyr>=ip.hagr[age_ind+1])
                        age_ind++;
                    if (ip.inherit_H.counter[age_ind]==ip.inherit_H.nralloc[age_ind])

                        {
                        /* enlarge the amount of memory used */
                        ip.inherit_H.H[age_ind]=
                          (float *)realloc(ip.inherit_H.H[age_ind],
                          (ip.inherit_H.nralloc[age_ind]+100)*sizeof(float));
                        ip.inherit_H.nralloc[age_ind]+=100;
                        }
                    ip.inherit_H.H[age_ind][ip.inherit_H.counter[age_ind]]=temph1->H;
                    ip.inherit_H.counter[age_ind]++;
                    }
                }

            // inheritance of experience of L3 infection: add status of mother to list
#ifdef LW
            if (((sex)&&(ip.inherit_HL3.Y))&&(ip.Rl_present))
#else
            if ((sex)&&(ip.inherit_HL3.Y))
#endif

                {
                age_ind=0;
                while (ageyr>=ip.hagr[age_ind+1])
                    age_ind++;
                if (ip.inherit_HL3.counter[age_ind]==ip.inherit_HL3.nralloc[age_ind])

                    {
                    /* enlarge the amount of memory used */
                    ip.inherit_HL3.H[age_ind]=
                      (float *)realloc(ip.inherit_HL3.H[age_ind],
                      (ip.inherit_HL3.nralloc[age_ind]+100)*sizeof(float));
                    ip.inherit_HL3.nralloc[age_ind]+=100;
                    }
                ip.inherit_HL3.H[age_ind][ip.inherit_HL3.counter[age_ind]]=temph1->HL3;
                ip.inherit_HL3.counter[age_ind]++;
                }
#ifndef FIT
            calc_dis(temph1,totMw,chron,Rw);
#else
            chron[0]=chron[1]=0;
#endif
            mf_pos=(temph1->mf>1.e-3)?TRUE:FALSE;
            if (mf_pos)
                {
#ifdef FIT
                if ((temph1->mf<5.0)||(temph1->mf>998.0))
#endif
                    L3uptake=(float)xyrel(&ip.mftoL3,temph1->mf);
#ifdef FIT
                else
                    L3uptake=Uptake[(int)(temph1->mf+0.5)];
#endif
                meanL3+=exposure*L3uptake;
#ifdef CEA
                if (drugmom)
                    {
                    temph1->cum_mf+=temph1->mf;
                    cum_mf[sex]+=temph1->mf;
                    }
#endif
                }
            temph1->hmiprop &= ~4;
            if (survey)
                {
                Survey=TRUE;
                smearcount=0;
                temph1->hmiprop &= ~8;
                ageyr_f=age/48.0;
                if (ip.surv_coh)
                    if (!firstsurvey)
#ifdef LW
                        Survey=(temph1->hmiprop & 2);
#else
                        Survey=(temph1->hmiprop & 2) || not_for_coh;
#endif
                if (Survey)
                    {
                    age_ind_out=0;
                    while (ageyr>=ip.hagr_out[age_ind_out])
                        age_ind_out++;
                    if (age_ind_out==ip.hnragecl_out)
                        Survey=FALSE;  /* person is too old to be included in the survey */
                    }
                if (Survey)
                    {
#ifdef LW
                    if ((ip.smear.distpar[0]=ip.surveys.volume*temph1->mf)>1E-3)
#else
                    if ((ip.smear.distpar[0]=bloodvolume*temph1->mf)>1E-3)
#endif
                        {
                        ddist_ini(&ip.smear);
                        smearcount=draw_ddist(&ip.smear);
                        }
                    if (firstsurvey&&((!smearcount)&&(ip.surv_coh==3)))
                        Survey=FALSE;
                    }
                if (Survey)
                    {
                    if ((firstsurvey)&&(ip.surv_coh==1))
                        temph1->hmiprop |= 2;
                    ov.census[sex][age_ind_out]++;
                    ov.nrexam[sex][age_ind_out]++;
                    temph1->hmiprop |= 4;
#ifndef SUN
#ifdef LW
                    if (ip.Rl_present)
                        Rl=xyrel(&ip.func_Rl,temph1->rhoL3*temph1->HL3);
                    else
                        Rl=0.0;
#else
                    Rl=xyrel(&ip.func_Rl,temph1->rho*temph1->HL3);
#endif
                    Rl=(Rl<0)?0:Rl;
                    Rl=(Rl>1)?1:Rl;
                    ov.Rl[sex][age_ind_out]+=Rl;
                    ov.Rw[sex][age_ind_out]+=Rw;
#endif
                    if (chron[0])
                        {
                        ov.nrlymphoed[sex][age_ind_out]++;
                        if (smearcount)
                            ov.mflymphpos[sex][age_ind_out]++;
                        }
                    if (chron[1])
                        {
                        ov.nrhydrocel[sex][age_ind_out]++;
                        if (smearcount)
                            ov.mfhydropos[sex][age_ind_out]++;
                        }
                    if ((ip.indiv_out)&&(surv_ind2<ip.surveys.no_surveys))
                        {
#ifdef LW
                        if (ip.indiv_outp_vars[1])
                            {
                            if (chron[0] && chron[1])
                                /* both hydrocele and lymphoedema */
                                temph1->indiv_out->disease[surv_ind2]=3;
                            if (chron[0] && (!chron[1]))
                                /* lymphoedema only */
                                temph1->indiv_out->disease[surv_ind2]=2;
                            if ((!chron[0]) && chron[1])
                                /* hydrocele only */
                                temph1->indiv_out->disease[surv_ind2]=1;
                            if ((!chron[0]) && (!chron[1]))
                                /* no chronic disease */
                                temph1->indiv_out->disease[surv_ind2]=0;
                            }
#else
                        if (chron[0])
                            {
                            if (chron[1])
                                temph1->indiv_out_c[surv_ind2]=2;
                            else
                                temph1->indiv_out_c[surv_ind2]=1;
                            }
                        else
                            temph1->indiv_out_c[surv_ind2]=0;
#endif
                        }
                    if (i=nrMw+nrMmw)
                        {
                        ov.nrwpos[sex][age_ind_out]++;
                        ov.wload[sex][age_ind_out]+=x=(float)i;
                        }
                    if (smearcount)
                        {
                        temph1->hmiprop |= 8;
                        if ((firstsurvey)&&(ip.surv_coh>=2))
                            temph1->hmiprop |= 2;
                        ov.nrmfpos[sex][age_ind_out]++;
                        ov.mfload[sex][age_ind_out]+=(float)smearcount;
                        ov.gmfload[sex][age_ind_out]+=log((double)smearcount+1);
#ifndef LW
                        if (ip.smear_unity)
                            {
                            smearcount=(smearcount>=ip.no_smear_cl)?ip.no_smear_cl-1:smearcount;
                            ov.smear_dist[sex][age_ind_out][smearcount]++;
                            }
                        else
#endif
                            {
                            j=get_ind_ii(smearcount+1,ip.smearbound)-1;
                            ov.smear_dist[sex][age_ind_out][j]++;
                            }
                        }
                    else
                        ov.smear_dist[sex][age_ind_out][0]++;
                    if ((ip.indiv_out)&&(surv_ind2<ip.surveys.no_surveys))
                        {
#ifdef LW
                        temph1->indiv_out->age[surv_ind2]=ageyr_f;
                        if (ip.indiv_outp_vars[0])
                            temph1->indiv_out->Mf[surv_ind2]=smearcount;
                        if (ip.Rw_present)
                            if (ip.indiv_outp_vars[2])
                                temph1->indiv_out->Rw[surv_ind2]=Rw;
                        if (ip.Rl_present)
                            if (ip.indiv_outp_vars[3])
                                temph1->indiv_out->Rl[surv_ind2]=Rl;
                        if (ip.indiv_outp_vars[4])
                            temph1->indiv_out->nrw[surv_ind2]=temph1->nrw;
                        if (ip.indiv_outp_vars[5])
                            temph1->indiv_out->nrmw[surv_ind2]=temph1->nrmw;
#else
                        temph1->indiv_out_m[surv_ind2]=smearcount;
#ifdef DLO_EXT
                        temph1->indiv_out_H[surv_ind2]=temph1->H;
                        temph1->indiv_out_HL3[surv_ind2]=temph1->HL3;
                        temph1->indiv_out_nrw[surv_ind2]=temph1->nrw;
                        temph1->indiv_out_nrmw[surv_ind2]=temph1->nrmw;
#endif
#endif
                        }
#ifdef CEA
                    if (drugmom)
                        {
                        ov.cum_mf[sex][age_ind_out]+=temph1->cum_mf;
                        ov.cum_hydro[sex][age_ind_out]+=(float)temph1->cum_hydro;
                        ov.cum_lymph[sex][age_ind_out]+=(float)temph1->cum_lymph;
                        }
#endif
                    } /* end-if Survey */
                if (ip.indiv_out)
                    if (lastoutmom)
                        {
#ifdef LW
                        fprintf(outfil2,"%d",sex);
                        for (i=0;i<ip.surveys.no_surveys;i++)
                            fprintf(outfil2,",%.2f",temph1->indiv_out->age[i]);
                        if (ip.indiv_outp_vars[0])
                            for (i=0;i<ip.surveys.no_surveys;i++)
                                fprintf(outfil2,",%d",temph1->indiv_out->Mf[i]);
                        if (ip.indiv_outp_vars[1])
                            for (i=0;i<ip.surveys.no_surveys;i++)
                                fprintf(outfil2,",%d",temph1->indiv_out->disease[i]);
                        if (ip.Rw_present)
                            {
                            if (ip.indiv_outp_vars[2])
                                for (i=0;i<ip.surveys.no_surveys;i++)
                                    fprintf(outfil2,",%.3f",temph1->indiv_out->Rw[i]);
                            }
                        if (ip.Rl_present)
                            {
                            if (ip.indiv_outp_vars[3])
                                for (i=0;i<ip.surveys.no_surveys;i++)
                                    fprintf(outfil2,",%.3f",temph1->indiv_out->Rl[i]);
                            }
                        if (ip.indiv_outp_vars[4])
                            for (i=0;i<ip.surveys.no_surveys;i++)
                                fprintf(outfil2,",%d",temph1->indiv_out->nrw[i]);
                        if (ip.indiv_outp_vars[5])
                            for (i=0;i<ip.surveys.no_surveys;i++)
                                fprintf(outfil2,",%d",temph1->indiv_out->nrmw[i]);
#else
#ifdef DLO_EXT
                        fprintf(outfil2,"%5.2f %d %.5f ",ageyr_f,sex,
                                temph1->rho);
                        for (i=0;i<ip.surveys.no_surveys;i++)
                            fprintf(outfil2,"%d ",temph1->indiv_out_m[i]);
                        for (i=0;i<ip.surveys.no_surveys;i++)
                            fprintf(outfil2,"%d ",temph1->indiv_out_c[i]);
                        for (i=0;i<ip.surveys.no_surveys;i++)
                            fprintf(outfil2,"%.2f ",temph1->indiv_out_H[i]);
                        for (i=0;i<ip.surveys.no_surveys;i++)
                            fprintf(outfil2,"%.2f ",temph1->indiv_out_HL3[i]);
                        for (i=0;i<ip.surveys.no_surveys;i++)
                            fprintf(outfil2,"%d ",temph1->indiv_out_nrw[i]);
                        for (i=0;i<ip.surveys.no_surveys;i++)
                            fprintf(outfil2,"%d ",temph1->indiv_out_nrmw[i]);
#else
                        fprintf(outfil2,"%5.2f %d ",ageyr_f,sex);
                        for (i=0;i<ip.surveys.no_surveys;i++)
                            fprintf(outfil2,"%d ",temph1->indiv_out_m[i]);
                        for (i=0;i<ip.surveys.no_surveys;i++)
                            fprintf(outfil2,"%d ",temph1->indiv_out_c[i]);
#endif
#endif
                        fprintf(outfil2,"\n");
                        }
                } /* end-if survey */

            if (sex)
                potbr+=ip.Hbrpy[ageyr];
            temph2=temph1;
            temph1=temph1->nexth;
            }
        else
            {
#ifdef CEA
            if (drugmom)
                {
                sex=temph1->hmiprop & 1;
                nrdied[sex]++;
                cum_mf_died[sex]+=temph1->cum_mf;
                cum_hydro_died[sex]+=temph1->cum_hydro;
                cum_lymph_died[sex]+=temph1->cum_lymph;
                }
#endif
            del_hum();
            }
        }
    if (survey)
        if (lastoutmom)
            fclose(outfil2);
    meanL3/=sumexp+1.E-6;
#ifdef TRACE
    if (trace)
        {
        tracefil=fopen("trace.fil","at");
        fprintf(tracefil,"%.2f %ld %ld %.2f %.2f %.2f %.2f %.2f\n",
               (ip.starttime+st)/12.0,t_hum,
                t_worm,m_smear,m_H,m_HL3,m_Rw,m_Rl);
        fclose(tracefil);
        }
#endif
}
