# Supplementary material for: Mathematical modelling of lymphatic filariasis elimination programmes in India: required duration of mass drug administration and post-treatment level of infection indicators
Source: Parasit Vectors. 2016 Sep 13;9(1):501. doi: 10.1186/s13071-016-1768-y (PMC5022201; doi:10.1186/s13071-016-1768-y)
Supplement: Additional file 2: — A zip-file, containing the source-code of the LYMFASIM computer program. The contents of this zip archive are licensed under the Creative Commons Attribution-NonCommercial-NoDerivatives 4.0 International License. To view a copy of this license, visit http://creativecommons.org/licenses/by-nc-nd/4.0/or send a letter to Creative Commons, PO Box 1866, Mountain View, CA 94042, USA. By opening Additional file 2, you agree to the aforementioned license. You are free to use and share (copy and redistribute the material in any medium or format) the material contained within Additional File 2 under the following terms: Attribution: You must give appropriate credit, provide a link to the license, and indicate if changes were made. You may do so in any reasonable manner, but not in any way that suggests the licensor endorses you or your use. NonCommercial: You may not use the material for commercial purposes. No Derivatives: If you remix, transform, or build upon the material, you may not distribute the modified material. (ZIP 188 kb) [file 13071_2016_1768_MOESM2_ESM.zip › lymfasim_source_20150904_PV/lymf_sim/lymv.c]

/**************************************************************************/
/* LYMV.C - THE LYMFASIM PROGRAM                                          */
/* MODULE 5 : UPDATE OF HUMAN POPULATION AND INFECTION STATUS             */
/**************************************************************************/

/*========================================================================*/
/* Header files with macro's, definitions and prototypes                  */
/*========================================================================*/
#include <stdio.h>
#include <stdlib.h>
#include <math.h>
#include "lyindat.h"

/*========================================================================*/
/* Global declarations                                                    */
/*========================================================================*/
human_t *temph1;
human_t *temph2;
float potbr;
#ifdef COMMRAND
#ifdef SUN
extern long Seed48;
#else
extern long Iseed;
#endif
#endif

/*========================================================================*/
/* Functions                                                              */
/*========================================================================*/

/* Add newborns to the human population and update the worm status on the */
/* basis of the foi.                                                      */
TC_VOID upd_hum_stat()
{
    /* Declarations                                                       */
    float r,t1;
    double x;
    int i,j;
#ifdef FIT
    extern float HL3_ini;
#endif

    /* generate newborns, determine characteristics and initialize    */
    /* variables                                                      */
    t1=0.0;
    if (potbr>0.00001)
        {
#ifdef COMMRAND
        while (YPM>(t1+=inv_expo1(potbr)))
#else
        while (YPM>(t1+=inv_expo(potbr)))
#endif
            {
            if ((temph1=app_hl(list_head))==NULL)
                {
                printf("memory full\n");
                exit(1);
                }
            i=temph1->htob=(int)(stw+48*t1);
            temph1->htod=(int)(i+48*det_aod((float)0,1));
#ifdef COMMRAND
#ifdef SUN
            temph1->hmiprop=i=(drand48()>0.5)?0:1;
#else
            temph1->hmiprop=i=(Randh()>0.5)?0:1;
#endif
#else
            temph1->hmiprop=i=(randh()>0.5)?0:1;
#endif
            if (i)
                temph1->hexpind=draw_dist(&ip.hexpind_f);
            else
                temph1->hexpind=draw_dist(&ip.hexpind);
            temph1->mf=0.0;

            temph1->compliance=rand_lim(0.999);
            if (ip.drug_strat.var)
                {
                for (i=0;i<drugs_used;i++)
                    temph1->drug_eff[i][0]=-1.0;
                }
#ifdef LW
            if ((ip.inherit_H.Y)&&(ip.Rw_present))
#else
            if (ip.inherit_H.Y)
#endif
                {
                i=0;
                r=randh();
                while(r>ip.inherit_H.cum_br[i])
                    i++;
                j=(int)(randh()*ip.inherit_H.counter[i]-1.e-6);
                temph1->H=ip.inherit_H.H[i][j];
                }
            else
                temph1->H=0.0;

#ifdef LW
            if ((ip.inherit_HL3.Y)&&(ip.Rl_present))
#else
            if (ip.inherit_HL3.Y)
#endif
                {
                i=0;
                r=randh();
                while(r>ip.inherit_HL3.cum_br[i])
                    i++;
                j=(int)(randh()*ip.inherit_HL3.counter[i]-1.e-6);
                temph1->HL3=ip.inherit_HL3.H[i][j];
                }
            else
                temph1->HL3=0.0;
#ifdef FIT
            if (st<120)
                temph1->HL3=HL3_ini;
#endif
#ifdef LW
            temph1->rhoL3=draw_dist(&ip.rhoL3);
            temph1->rhow=draw_dist(&ip.rhow);
            temph1->thr_hydro=draw_dist(&ip.thr_hydro);
            temph1->thr_lymph=draw_dist(&ip.thr_lymph);
#else
            temph1->rho=draw_dist(&ip.rho);
#endif
            x=12*draw_dist(&ip.T12L3);
            if (x<1.e-3)
                temph1->betaL3=0.0;
            else
                temph1->betaL3=(float)pow((double)0.5,1.0/x);
            x=12*draw_dist(&ip.T12W);
            if (x<1.e-3)
                temph1->beta=0.0;
            else
                temph1->beta=(float)pow((double)0.5,1.0/x);
            temph1->lymphoed=temph1->hydrocel=0.0;
#ifdef CEA
            temph1->cum_mf=0.0;
            temph1->cum_Hydro=temph1->cum_lymph=0;
#endif
            }
        }
    temph1=list_head->firsth;
    while (temph1!=NULL)
        {
        if ((i=stw-temph1->htob)>=0)
            update_inf(temph1,i);
        temph1=temph1->nexth;
        }
}

TC_VOID del_hum()
{
        human_t *temp;

        /* delete current node, check position in list                       */
        temp=temph1;
        if (temp->nexth==NULL)
            {
            /* current node is last node                                     */
            if (temph2==NULL)
                /* current node is the only node in the list                 */
                temph1=list_head->firsth=list_head->lasth=NULL;
            else
                {
                /* current node is last, but not first node                  */
                list_head->lasth=temph2;
                temph1=temph2->nexth=NULL;
                }
            }
        else
            {
            /* current node is not last node                                 */
            temph1=temph1->nexth;
            if (temph2==NULL)
                /* current node is first, but not last node                  */
                list_head->firsth=temph1;
            else
                /* current node is neither first nor last node               */
                temph2->nexth=temph1;
            }
        (list_head->nrh)--;
        while (temp->nrw>0)
            del_wl(temp);
        while (temp->nrmw>0)
            del_mwl(temp);
        temp->nexth=list_head->firsteh;
        list_head->firsteh=temp;
        list_head->nreh++;
}
