# Supplementary material for: Mathematical modelling of lymphatic filariasis elimination programmes in India: required duration of mass drug administration and post-treatment level of infection indicators
Source: Parasit Vectors. 2016 Sep 13;9(1):501. doi: 10.1186/s13071-016-1768-y (PMC5022201; doi:10.1186/s13071-016-1768-y)
Supplement: Additional file 2: — A zip-file, containing the source-code of the LYMFASIM computer program. The contents of this zip archive are licensed under the Creative Commons Attribution-NonCommercial-NoDerivatives 4.0 International License. To view a copy of this license, visit http://creativecommons.org/licenses/by-nc-nd/4.0/or send a letter to Creative Commons, PO Box 1866, Mountain View, CA 94042, USA. By opening Additional file 2, you agree to the aforementioned license. You are free to use and share (copy and redistribute the material in any medium or format) the material contained within Additional File 2 under the following terms: Attribution: You must give appropriate credit, provide a link to the license, and indicate if changes were made. You may do so in any reasonable manner, but not in any way that suggests the licensor endorses you or your use. NonCommercial: You may not use the material for commercial purposes. No Derivatives: If you remix, transform, or build upon the material, you may not distribute the modified material. (ZIP 188 kb) [file 13071_2016_1768_MOESM2_ESM.zip › lymfasim_source_20150904_PV/shared/am_stoch.c]

/* AMOEBA: N-dimensional downhill Simplex optimization, RECIPES in C pp 307- */

/* met __TURBOC__ min of meer ANSI-C, anders hopelijk hopeloos ouderwets K&R */

#include <math.h>
#include <stdio.h>

#include "nrutil.h"
#include "amoeba.h"

#define ESC 27

#define NMAX 5000	/* max nr of functions evaluations allowed */
#define ALPHA 1.0
#define BETA 0.5	/* ALPHA, BETA and GAMMA : expansions and contractions */
#define GAMMA 2.0
#define TRUE 1
#define FALSE 0
#define GET_PSUM for (j=1; j<=ndim; j++)\
					{\
					 for (i=1, sum=0.0; i<=mpts; i++) sum+=p[i][j];\
					 psum[j]=sum;\
					}


#ifndef __TURBOC__
 float amotry();
#endif 	


#ifdef __TURBOC__

float amotry(float **p, float *y, float *psum, int ndim, AMFN funk,
				int ihi, int *nfunk, float fac)

#else

float amotry(p, y, psum, ndim, funk, ihi, nfunk, fac)
float **p, *y, *psum, fac;
float (*funk)();
int ndim, ihi, *nfunk;

#endif
{
 /* AMOTRY

	EXTRAPOLATES BY A FACTOR fac THROUGH THE FACE OF THE SIMPLEX ACROSS
	FROM THE HIGH POINT, TRIES IT, AND REPLACES THE HIGH POINT IF THE NEW
	POINT IS BETTER.
 */
 int j;
 float fac1, fac2, ytry, *ptry;
#ifndef __TURBOC__

 float *vector();

#endif

 ptry = vector(1,ndim);
 fac1 = (1.0-fac)/ndim;
 fac2 = fac1 - fac;

 for (j=1; j<=ndim; j++)
	ptry[j] = psum[j] * fac1 - p[ihi][j] * fac2;

 ytry = (*funk) ( ptry);		/* EVALUATE FUNKTION AT TRIAL POINT */
 ++(*nfunk);

 if (ytry < y[ihi])
	{
	 y[ihi] = ytry;
	 for (j=1; j<=ndim; j++)
		{
		 psum[j] += ptry[j] - p[ihi][j];
		 p[ihi][j] = ptry[j];
		}
	}

 free_vector( ptry, 1, ndim);
 return (ytry);

}


#ifndef __TURBOC__

 amoeba(p,y,ndim,ftol,funk,nfunk)
 float **p,y[],ftol;
 float (*funk)();
 int ndim, *nfunk;

#else

 void
 amoeba( float **p, float y[], int ndim, float ftol, AMFN funk, int *nfunk)

#endif
{
 /* AMOEBA

 MULTIDIMENSIONAL MINIMIZATION OF THE FUNCTION funk(x,ndim) WHERE x[1..ndim] IS
 A VECTOR IN ndim DIMENSIONS, BY THE DOWNHILL SIMPLEX METHOD OF Nelder AND Mead.
 THE MATRIX p[][] IS INPUT. ITS    .
 ALSO INPUT IS THE VECTOR y[] ;
 AND ftol  ;
 IF *nfunk >= 0, THEN THIS IS THE MAXIMUM NR OF ITERATIONS (CALLS OF funk).

 ON OUTPUT, p AND y WILL     , AND nfunk GIVES .

 */
 int i,j,ilo,ihi,inhi,mpts=ndim+1, nmax=NMAX;
 float ytry,ysave,sum,rtol, *psum;
 extern float Y[20];


#ifndef __TURBOC__

 float *vector();

#endif

 for (i=1;i<=mpts;i++)
     Y[i]=y[i];
 psum = vector(1,ndim);
 if (*nfunk >= 0) nmax=*nfunk;
 *nfunk=0;
 GET_PSUM
 for (;;)
	{
	 ilo = 1;
	 ihi = Y[1]>Y[2] ? (inhi = 2,1) : (inhi = 1,2);
	 for (i=1; i<=mpts; i++)
		{
		 if ( Y[i] < Y[ilo] ) ilo=i;

		 if ( Y[i] > Y[ihi] )
			{
			 inhi=ihi;
			 ihi=i;
			}

		 else if (Y[i] > Y[inhi] )
			if (i != ihi ) inhi = i;

		}
	 rtol = 2.0 * fabs( Y[ihi]-Y[ilo] ) / ( fabs(Y[ihi]) + fabs(Y[ilo]) );
	 if (rtol<ftol) break;
#ifdef __TURBOC__
//	 if (ESC==druktoets()) break;
#endif
	 if (*nfunk >= nmax )
		{
		 nrwarning ("Too many iterations in AMOEBA");
		 break;
		}

#ifdef PRINT
	 printf("%c",97);
#endif

	 ytry = amotry(p,Y,psum,ndim,funk,ihi,nfunk,-ALPHA);
	 if (ytry <= Y[ilo] )
		{

#ifdef PRINT
		 printf("%c",99);
#endif
		 ytry = amotry(p,Y,psum,ndim,funk,ihi,nfunk,GAMMA);
		}
	 else if (ytry >= Y[inhi])
		{
		 ysave = Y[ihi];

#ifdef PRINT
		 printf("%c",98);
#endif

		 ytry = amotry(p,Y,psum,ndim,funk,ihi,nfunk,BETA);
		 if (ytry >= ysave)
			{
			 for (i=1;i<=mpts;i++)
				{
				 if ( i!=ilo)
					{
					 for (j=1; j<=ndim; j++)
						{
						 psum[j] = 0.5*( p[i][j] + p[ilo][j] );
						 p[i][j] = psum[j];
						}


#ifdef PRINT
					 printf("%c",106);
#endif

					 Y[i] = (*funk)(psum);
					}
				}
			 *nfunk += ndim;
			 GET_PSUM
			}

		}
	}
 free_vector(psum, 1, ndim);
}

#ifdef __TURBOC__
//int druktoets(void)
/* WAS getkey: Uses the BIOS to read the next keyboard character */
//{
// int key=-1;
// while(bioskey(1)!=0)
//		{
//		 if (ESC== (0X00FF & bioskey(0)) )
//			{
//			 key = ESC; /* reeds (teveel) ingedrukte toetsen wegpoetsen */
//			}
//		}
// return(key);
//} 								/* druktoets */

#endif
