# Supplementary material for: Mathematical modelling of lymphatic filariasis elimination programmes in India: required duration of mass drug administration and post-treatment level of infection indicators
Source: Parasit Vectors. 2016 Sep 13;9(1):501. doi: 10.1186/s13071-016-1768-y (PMC5022201; doi:10.1186/s13071-016-1768-y)
Supplement: Additional file 2: — A zip-file, containing the source-code of the LYMFASIM computer program. The contents of this zip archive are licensed under the Creative Commons Attribution-NonCommercial-NoDerivatives 4.0 International License. To view a copy of this license, visit http://creativecommons.org/licenses/by-nc-nd/4.0/or send a letter to Creative Commons, PO Box 1866, Mountain View, CA 94042, USA. By opening Additional file 2, you agree to the aforementioned license. You are free to use and share (copy and redistribute the material in any medium or format) the material contained within Additional File 2 under the following terms: Attribution: You must give appropriate credit, provide a link to the license, and indicate if changes were made. You may do so in any reasonable manner, but not in any way that suggests the licensor endorses you or your use. NonCommercial: You may not use the material for commercial purposes. No Derivatives: If you remix, transform, or build upon the material, you may not distribute the modified material. (ZIP 188 kb) [file 13071_2016_1768_MOESM2_ESM.zip › lymfasim_source_20150904_PV/shared/Hlpfun.c]

/*****************************************************************************/
/* HLPFUN.C                                                                  */
/* GENERAL HELP FUNCTIONS                                                    */
/*****************************************************************************/

/*===========================================================================*/
/* Header files with macro's, definitions and prototypes                     */
/*===========================================================================*/

#define EXP_AR

#include <stdio.h>
#include "environ.h"
#include <math.h>
#include <TIME.H>
#include <STDLIB.H>
#ifdef SUN
#include <sys/time.h>
#ifdef HP
#include <time.h>
#endif
#endif
#ifdef COMMRAND
#include <stdlib.h>
#endif

/*===========================================================================*/
/* Global declarations                                                       */
/*===========================================================================*/
unsigned int iseed=0;
double u1,u2,V1,V2,W,X,Y;
#ifndef SUN
#ifdef NO_RAN_NUM
int ran_ind=0;
float ran_ar[NO_RAN_NUM];
int arr_full=0;
#endif
#endif
#ifdef COMMRAND
#ifdef SUN
long Seed48;
#else
long Iseed;
#define POW7TO5D 16807.0
#define POW2TO31r 2147483647.0
#endif
#endif
#ifdef EXP_AR
float Exp[1000];
#endif

/*===========================================================================*/
/* Functions                                                                 */
/*===========================================================================*/

#ifdef COMMRAND
#ifndef SUN
TC_VOID Randin(newseed)
long newseed;
{
    long l;

    if (newseed == 0)
        {
        Tyme(&l);
        Iseed=(unsigned int)(l % POW2TO15i);
        }
    else
        Iseed=(unsigned int)newseed;
printf("Iseed: %ld\n",Iseed);
}

float Randh()
{
    double d;
    float f;

    do
        {
        d = POW7TO5D * Iseed;
        d = fmod (d,POW2TO31r);
        Iseed=d+0.5;
        } while (d < 1.0);
    f=(float)(d/POW2TO31r);
    return(f);
}
#endif
#endif

/* Function to initialize the random number generator 'randh'                */
TC_VOID randin(newseed)
long newseed;
{
    long l;

    if (newseed == 0)
        {
        Tyme(&l);
        iseed=(unsigned int)(l % POW2TO15i);
        }
    else
        iseed=(unsigned int)newseed;
#ifdef SUN
#ifdef HP
    srand(iseed);
#else
    srandom((long)iseed);
#endif
#else
    srand(iseed);
#endif
}

/* Random number generator: renders number between 0 and 1                   */
float randh()
{
    long l;
#ifndef SUN
#ifdef NO_RAN_NUM
    float x;

    if (!arr_full)
        {
        do
            l=randomh();
        while(!l);
        x=ran_ar[ran_ind++]=(float)(l/MAXINTp);
        if (ran_ind==NO_RAN_NUM)
            {
            arr_full=TRUE;
            ran_ind=0;
            }
        }
    else
        {
        x=ran_ar[ran_ind++];
        ran_ind=(ran_ind==NO_RAN_NUM)?0:ran_ind;
        }
    return(x);
#else
    do
        l=randomh();
    while(!l);
    return ((float)(l/MAXINTp));
#endif
#else
    do
        l=randomh();
    while(!l);
    return ((float)(l/MAXINTp));
#endif
}

/* Random number generator: renders number between 0 and MAXINT              */
long randomh()
{
    long l;
#ifndef HP
#ifdef SUN
    l=random();
#else
    l=rand();
#endif
#else
    l=rand();
#endif
    return (l);
}

/* Function to determine a time-to-next-event from the hazard labda using an */
/* exponential distribution                                                  */
#ifdef SUN
float inv_expo(labda)
float labda;
#else
float inv_expo(float labda)
#endif
{
    if (labda>PPP)
        return(-log(randh())/labda);
    else
        return(INV_PPP);
}

#ifdef COMMRAND
#ifdef SUN
float inv_expo1(labda)
float labda;
#else
float inv_expo1(float labda)
#endif
{
    if (labda>PPP)
#ifdef SUN
        return((float)-log(drand48())/labda);
#else
        return((float)-log(Randh())/labda);
#endif
    else
        return(INV_PPP);
}
#endif

/* Returns y for a given x on a line through (x1,y1) and (x2,y2)             */
#ifdef SUN
float interpol(x1,y1,x2,y2,x)
float x1,y1,x2,y2,x;
#else
float interpol(float x1,float y1,float x2,float y2,float x)
#endif
{
    float y;

    y=((x-x1)*(y1-y2)/((x1-x2)+0.00001))+y1;
    return (y);
}

/* Function to return the position (index) of 'value' in an integer array    */
/* 'array' with elements in increasing order                                 */
#ifdef SUN
int get_ind_i(value,array)
float value;
int *array;
#else
int get_ind_i(float value,int *array)
#endif
{
    register int i=0;

    while (value>=array[i])
        i++;
    return(i);
}

/* Function to return the position (index) of integer 'value' in an integer  */
/* array 'array' with elements in increasing order                           */
int get_ind_ii(value,array)
int value,*array;
{
    register int i=0;

    while (value>array[i])
        i++;
    return(i);
}

/* Function to return the position (index) of 'value' in an array with float */
/* numbers ('array') with elements in increasing order                       */
#ifdef SUN
int get_ind_f(value,array,startind)
float value,*array;
int startind;
#else
int get_ind_f(float value,float *array,int startind)
#endif
{
    register int i;

    i=startind;
    while (value>=array[i])
        i++;

    return(i);
}

/* Polynomial approximation of the gamma function, from "Handbook of mathe-  */
/* matical functions", section 6.1.35.                                       */
double gammafun(x)
double x;
{
    double y;
    int i,j;

    i=x;
    x-=i;
    y=1+(-.5748646*x);
    y+=.9512363*pow((double)x,(double)2.0);
    y+=-.6998588*pow((double)x,(double)3.0);
    y+=.4245549*pow((double)x,(double)4.0);
    y+=-.1010678*pow((double)x,(double)5.0);

    if (i==0)
        y/=x;

    if (i>1)
        for (j=1;j<i;j++)
            y*=x+(1.0*j);

    return(y);
}

/* Function to initialize the relationships given in xyrel                   */
TC_VOID xyrel_ini(xy)
func_t *xy;
{
    int i;

    switch(xy->ftype)
        {
        case 0:
            return;
        case 1:
            if (xy->parm[2]<=0)
                xy->flag=0;
            else
                xy->flag=1;
            return;
        case 2:
            if ((xy->parm[1]-xy->parm[2])>1.e-6)
                xy->parm[1]=xy->parm[0]/(xy->parm[1]-xy->parm[2]);
            else
                xy->parm[1]=1.e6;
            xy->flag=0;
            if (xy->parm[2]<1.e-6)
                xy->flag=1;
            return;
        case 3:
        case 4:
        case 5:
            return;
        case 6:
            xy->parm[0]=(xy->parm[2]-xy->parm[1])/(xy->parm[0]+1.e-6);
            xy->ftype=xy->flag=1;
            return;
        case 7:
            return;
        case 8:
#ifdef EXP_AR
            for (i=0;i<1000;i++)
                Exp[i]=1-exp(-0.01*i);
#endif
            return;
        case 9:
            xy->parm[3]=xy->parm[1];
            xy->parm[1]=(1-xy->parm[0])/pow(xy->parm[1],xy->parm[2]);
            return;
        }
}


/* Function with a number of XY relationships for several purposes           */
double xyrel(xy,x)
func_t *xy;
double x;
{
    /* Declarations                                                          */
    double y,z;                  /* y - return value                         */
    int i;

    switch (xy->ftype)
        {
        case 0:
            /* Return a constant                                             */
            y=xy->parm[0];
            break;
        case 1:
            /* Straight line (with or without upper limit)                   */
            y=xy->parm[0]*x+xy->parm[1];
            if (xy->flag)
                y=(y>xy->parm[2])?xy->parm[2]:y;
            break;
        case 2:
            /* Hyperbolic function (with or without intercept with Y-axis)   */
            if (xy->flag)
                {
                if (x<1.e-6)
                    y=0.0;
                else
                    y=xy->parm[0]*x/(1+xy->parm[1]*x);
                }
            else
                y=xy->parm[2]+xy->parm[0]*x/(1+xy->parm[1]*x);
            break;
        case 3:
            /* Saturation function - not sigmoid                             */
            y=xy->parm[0]*(1-exp(-xy->parm[1]*x))*(1+exp(-xy->parm[2]*x));
            break;
        case 4:
            /* Saturation function - sigmoid (if parm[2] > 1)                */
            z=x*xy->parm[1];
            z=pow(z,xy->parm[2]);
            if (z>100.0)
                y=xy->parm[0];
            else
                y=xy->parm[0]*(1-exp(-z));
            break;
        case 5:
            /* power-function                                                */
            y=xy->parm[0]*pow(x,xy->parm[1]);
            break;
        case 7:
            /* peaked function                                               */
            y=xy->parm[0]*x*exp(-xy->parm[1]*x);
            break;
        case 8:
            /* simple exponential */
            z=xy->parm[0]*x;
#ifdef EXP_AR
            i=(int)((100*z)+0.5);
            if (i>=1000)
                y=1.0;
            else
                y=Exp[i]; 
#else
            if (z>10.0)
                y=1.0;
            else
                {
                if (z<0.001)
                    y=0.0;
                else
                    y=1-exp(-xy->parm[0]*x);
                }
#endif
            break;
        case 9:
            /* Saturation function - sigmoid (if parm[2] > 1)                */
            /* with intercept: a= 1 ; max = 1 */
            if (x>xy->parm[3])
                y=1;
            else
                {
                if (x<1.e-3)
                    y=xy->parm[0];
                else
                    y=xy->parm[0]+(xy->parm[1]*pow(x,xy->parm[2]));
                }
            y=(y>1)?1:y; 
            break;
        }
    y=(y<0)?0:y;
    return (y);
}

TC_VOID cdist_ini(x,fol)
cstdist_t *x;
int fol;                         /* fol==0 : first initialization            */
                                 /* fol==1 : repated initialization          */
{
    int i;

    if (((x->distpar[0]+1.0e-6)>x->offset) && x->distnr)
        x->distpar[0]-=x->offset;

    switch (x->distnr)
        {
        case 0:
        case 1:
            x->distpar[1]=2*x->distpar[0];
            return;
        case 2:
            return;
        case 3:
            if (fol==0)
                {
                x->distpar[1]=1/x->distpar[1];
                x->distpar[2]=(1.0/x->distpar[1])/gammafun(x->distpar[1]);
                }
            x->distpar[2]*=x->distpar[0];
            return;
        case 4:
            x->distpar[2]=x->distpar[0]/x->distpar[1];
            return;
        case 5:
            x->distpar[0]/=x->distpar[2];
            x->distpar[0]=(x->distpar[0]>1-1.e-6)?1-1.e-6:x->distpar[0];
            x->distpar[0]=(x->distpar[1]/x->distpar[0])-x->distpar[1];
            return;
        case 6:
            return;
        case 7:
            x->distpar[2]=pow(x->distpar[0],(double)2);
            x->distpar[3]=pow(x->distpar[1],(double)2);
            x->distpar[0]=log(x->distpar[2]/sqrt(x->distpar[2]+x->distpar[3]));
            x->distpar[1]=sqrt(log((x->distpar[2]+x->distpar[3])/x->distpar[2]));
            return;
        case 10:
            for (i=1;i<(x->no_cat_emp-1);i++)
                x->emp_prob[i]+=x->emp_prob[i-1];
            x->emp_prob[i]=1;
            return;
        case 11:
            x->distpar[0]/=x->distpar[2];
            x->distpar[0]=(x->distpar[0]>1-1.e-6)?1-1.e-6:x->distpar[0];
            x->distpar[0]=(x->distpar[1]/x->distpar[0])-x->distpar[1];
            return;
        default:
            printf("\ncontinuous distribution %d not (yet) available\n",x->distnr);
            exit(1);
        }
}

TC_VOID ddist_ini(x)
dstdist_t *x;
{
    int i;

    switch (x->distnr)
        {
        case 0: /* return nearest integer */
        case 1: /* bernoulli              */
            return;
        case 2: /* discrete uniform       */
            x->distpar[1]=(int)(2*x->distpar[0]+0.5)+0.9999;
            return;
        case 3: /* bimomial               */
            x->distpar[2]=x->distpar[0]/x->distpar[1];
            return;
        case 4: /* geometric              */
            x->distpar[1]=log(1-1/(x->distpar[0]+1));
            return;
        case 5: /* Poisson                */
        case 6: /* negative binomial      */
            x->distpar[1]=(x->distpar[1]<0.0001)?0.0001:x->distpar[1];
            return;
        case 7: /* discrete normal        */
            x->distpar[0]+=0.5;
            return;
        case 10:
            for (i=1;i<(x->no_cat_emp-1);i++)
                x->emp_prob[i]+=x->emp_prob[i-1];
            x->emp_prob[i]=1;
            return;
        default:
            printf("\ndiscrete distribution %d not (yet) available\n",x->distnr);
            exit(1);
        }
}

float draw_dist(x)
cstdist_t *x;
{
    float y,beta;
    int i;

    switch (x->distnr)
        {
        case 0:
            /* No distribution                                              */
            y=x->distpar[0];
            break;
        case 1:
            /* Uniform distribution                                          */
            do
                {
                y=randh()*x->distpar[1];
                y+=x->offset;
                } while DISTCOND;
            break;
        case 2:
            /* Exponential distribution                                      */
            do
                {
                y=-log((double)randh())*x->distpar[0];
                y+=x->offset;
                } while DISTCOND;
            break;
        case 3:
            /* Weibull distribution                                          */
            do
                {
#ifdef COMMRAND
                y=x->distpar[2]*pow((-log((double)Randh())),(double)x->distpar[1]);
#else
                y=x->distpar[2]*pow((-log((double)randh())),(double)x->distpar[1]);
#endif
                y+=x->offset;
                } while DISTCOND;
            break;
        case 4:
            /* Gamma distribution                                            */
            do
                {
                y=(float)gammadist(x->distpar[1],x->distpar[2]);
                y+=x->offset;
                } while DISTCOND;
            break;
        case 5:
            /* Beta distribution                                             */
            do
                {
                y=x->distpar[2]*(float)betadist(x->distpar[1],x->distpar[0]);
                y+=x->offset;
                } while DISTCOND;
            break;
        case 6:
            /* Normal distribution                                           */
            do
                {
                y=(float)normaldist(x->distpar[0],x->distpar[1]);
                y+=x->offset;
                } while DISTCOND;
            break;
        case 7:
            /* Lognormal distribution                                        */
            do
                {
                y=exp(normaldist(x->distpar[0],x->distpar[1]));
                y+=x->offset;
                } while DISTCOND;
            break;
        case 10: /* empirical distribution */
            beta=randh();
            i=0;
            while (beta>x->emp_prob[i])
                i++;
            y=x->emp_val[i];
            break;
        case 11:
            /* Beta distribution with separate 0 and 1 category              */
            beta=randh();
            if (beta<x->distpar[3])
                {
                y=0.0;
                break;
                }
            if (beta>(1-x->distpar[4]))
                {
                y=x->distpar[2];
                break;
                }
            do
                {
                y=x->distpar[2]*(float)betadist(x->distpar[1],x->distpar[0]);
                y+=x->offset;
                } while DISTCOND;
            break;
        }

    return(y);
}

int draw_ddist(x)
dstdist_t *x;
{
    int y,i;
    double z;
    float v;

    switch (x->distnr)
        {
        case 0:  /* return nearest integer */
            y=x->distpar[0]+0.5;
            break;
        case 1:  /* bernoulli              */
            y=randh()+x->distpar[0];
            break;
        case 2:  /* discrete uniform       */
            y=randh()*x->distpar[1];
            break;
        case 3:  /* binomial               */
            y=bin_dist(x->distpar[1],x->distpar[2]);
            break;
        case 4:  /* geometric              */
            y=log(randh())/x->distpar[1];
            break;
        case 5:  /* Poisson                */
            y=pois_dist(x->distpar[0]);
            break;
        case 6:  /* Negative binomial      */
            z=x->distpar[0]/x->distpar[1];
            y=pois_dist(gammadist(x->distpar[1],z));
            break;
        case 7:  /* discrete normal        */
            y=(int)normaldist(x->distpar[0],x->distpar[1]);
            break;
        case 10: /* empirical distribution */
            v=randh();
            i=0;
            while (v>x->emp_prob[i])
                i++;
            y=x->emp_val[i];
            break;
        }
    return(y);
}

/* function to generate a gamma-distributed random variable, using the       */
/* acceptance rejection method of Ahrens and Dieter (for alpha < 1.0) and    */
/* Cheng (for alpha > 1.0); see Law and Kelton (1982), pages 255 to 258      */
double gammadist(alpha,beta)
double alpha,beta;
{
    double a,b,q,d,P,Z;
    if (alpha<1.0)
        {
        b=(POWeTO1+alpha)/POWeTO1;
        for(;;)
            {
            P=b*randh();
            if (P<=1.0)
                {
                Y=pow(P,(1.0/alpha));
                Y=(Y<1.E-12)?1.E-12:Y;
                if (randh()<=exp(-Y))
                    return(beta*Y);
                }
            else
                {
                Y=-log((b-P)/alpha);
                if (randh()<=pow(Y,(alpha-1.0)))
                    return(beta*Y);
                }
            }
        }
    else
        {
        a=1.0/sqrt(((2*alpha)-1.0));
        b=alpha-LOG4;
        q=alpha+(1.0/a);
        d=1+LOG4p5;

        for (;;)
            {
            u1=randh();
            u2=randh();
            V1=a*log(u1/(1.0-u1));
            Y=alpha*exp(V1);
            Z=u1*u1*u2;
            W=b+(q*V1)-Y;

            if ((((W+d)-(4.5*Z))>=0.0)||(W>=log(Z)))
                return(beta*Y);
            }
        }
}

/* function to generate a beta-distributed random variable in the traject    */
/* [0,1], using two gamma distributed random variables                       */
double betadist(alpha1,alpha2)
double alpha1,alpha2;
{
    double Y1,Y2;

    Y1=gammadist(alpha1,1.0);
    Y2=gammadist(alpha2,1.0);
    Y2=(Y2<1.E-12)?1.E-12:Y2;
    return(Y1/(Y1+Y2));
}

/* function to generate a normal distributed random variable using the       */
/* acceptance-rejection method of Ahrens and Dieter (see Law and Kelton,     */
/* 1982, pages 258 and 259                                                   */
double normaldist(mean,stdev)
double mean,stdev;
{
    W=2;
    while (W>1.0)
        {
        V1=(2*randh())-1.0;
        V2=(2*randh())-1.0;
        W=(V1*V1)+(V2*V2);
        }
    Y=sqrt((-2*log(W))/W);
    X=V1*Y;
    return(mean+(stdev*X));
}

/* function to generate a poisson-distributed random variable, (see Law &    */
/* Kelton p. 267)                                                            */
int pois_dist(labda)
double labda;
{
    int y;
    double a,b;

    if (labda<20)
        {
        y=0;
        a=exp(-labda);
        b=1.0;
        while (b>=a)
            {
            b*=randh();
            if (b>=a)
                y++;
            }
        }
    else /* approximate by normal distribution */
        {
        a=sqrt(labda);
        y=normaldist(labda,a)+0.5;
        }
    y=(y<0)?0:y;
    return(y);
}

int bin_dist (n,p)
int n;
double p;
{
    int i,y;
    double cum,prob,odd,U,q,M,var;

    q=1-p;
    M=n*p;
    var=M*q;
    if (var<4)
        {
        if (n<10)
            {
            y=0;
            for (i=0;i<n;i++)
                y+=randh()<=p;
            }
        else
            {
            if (p<=0.5)
                {
                U=randh();
                odd=p/q;
                y=0;
                cum=prob=pow(q,(double)n);
                while (cum<U)
                    {
                    y++;
                    cum+=prob*=odd*(n-y+1)/y;
                    }
                }
            else
                {
                U=1-randh();
                odd=q/p;
                y=n;
                prob=pow(p,(double)n);
                cum=1-prob;
                while (cum>=U)
                    {
                    cum-=prob*=odd*y/(n-y+1);
                    y--;
                    }
                }
            }
        }
    else /* approximation by normal distribution */
        {
        do
            y =M+0.5+sqrt(var)*normaldist(0.0,1.0);
        while (y<0||n<y);
        }
    y=(y<0)?0:y;
    return(y);
}


#ifdef SUN
float rand_lim(limit)
float limit;
#else
float rand_lim(float limit)
#endif
{
    float x,y;

    x=1-limit;
    do
        y=randh();
    while ((y<x)||(y>limit));

    return(y);
}

#ifdef SUN
itoa (n,s,r) /* convert n (base r) to characters in s */
int n,r;
char s[];
{
    int i, sign;

    if ((sign=n)<0)
        n=-n;
    i=0;
    do
        {
        s[i++]= n % r + '0';
        } while ((n/=r)>0);
    if (sign<0)
        s[i++]='-';
    s[i]='\0';
    reverse(s);
}

reverse(s)
char s[];
{
    int c,i,j;

    for (i=0,j=strlen(s)-1;i<j;i++,j--)
        {
        c=s[i];
        s[i]=s[j];
        s[j]=c;
        }
}

#endif

TC_VOID Tyme(s)
long *s;
{
    time(s);
}


TC_VOID isort(inc_dec,max,ar)
int inc_dec,max;
int *ar;
{
    int hold,index,min_max;
    register int i,start;

    start=0;
    while (start<max)
        {
        hold=min_max=ar[start];
        index=start;
        for (i=start+1;i<max;i++)
            {
            if (inc_dec)
                {
                if (min_max>=ar[i])
                    {
                    min_max=ar[i];
                    index=i;
                    }
                }
            else
                {
                if (min_max<=ar[i])
                    {
                    min_max=ar[i];
                    index=i;
                    }
                }
            }
        ar[start]=ar[index];
        ar[index]=hold;
        start++;
        }
}
