# Supplementary material for: Mathematical modelling of lymphatic filariasis elimination programmes in India: required duration of mass drug administration and post-treatment level of infection indicators
Source: Parasit Vectors. 2016 Sep 13;9(1):501. doi: 10.1186/s13071-016-1768-y (PMC5022201; doi:10.1186/s13071-016-1768-y)
Supplement: Additional file 2: — A zip-file, containing the source-code of the LYMFASIM computer program. The contents of this zip archive are licensed under the Creative Commons Attribution-NonCommercial-NoDerivatives 4.0 International License. To view a copy of this license, visit http://creativecommons.org/licenses/by-nc-nd/4.0/or send a letter to Creative Commons, PO Box 1866, Mountain View, CA 94042, USA. By opening Additional file 2, you agree to the aforementioned license. You are free to use and share (copy and redistribute the material in any medium or format) the material contained within Additional File 2 under the following terms: Attribution: You must give appropriate credit, provide a link to the license, and indicate if changes were made. You may do so in any reasonable manner, but not in any way that suggests the licensor endorses you or your use. NonCommercial: You may not use the material for commercial purposes. No Derivatives: If you remix, transform, or build upon the material, you may not distribute the modified material. (ZIP 188 kb) [file 13071_2016_1768_MOESM2_ESM.zip › lymfasim_source_20150904_PV/shared/lym_amoe.bpr]

# ---------------------------------------------------------------------------
!if !$d(BCB)
BCB = $(MAKEDIR)\..
!endif

# ---------------------------------------------------------------------------
# IDE SECTION
# ---------------------------------------------------------------------------
# The following section of the project makefile is managed by the BCB IDE.
# It is recommended to use the IDE to change any of the values in this
# section.
# ---------------------------------------------------------------------------

VERSION = BCB.03
# ---------------------------------------------------------------------------
PROJECT = lym_amoe.exe
OBJFILES = lym_amoe.obj ..\lymfa\lymfasim\lymfamoe.obj Amoeba.obj Nrutil.obj
RESFILES =
RESDEPEN = $(RESFILES)
LIBFILES =
LIBRARIES = 
SPARELIBS = 
PACKAGES = VCLX35.bpi VCL35.bpi VCLDB35.bpi VCLDBX35.bpi bcbsmp35.bpi dclocx35.bpi \
  QRPT35.bpi TEEUI35.bpi TEEDB35.bpi TEE35.bpi ibsmp35.bpi NMFAST35.bpi \
  INETDB35.bpi INET35.bpi
DEFFILE =
# ---------------------------------------------------------------------------
PATHCPP = .;..\lymfa\lymfasim
PATHASM = .;
PATHPAS = .;
PATHRC = .;
DEBUGLIBPATH = $(BCB)\lib\debug
RELEASELIBPATH = $(BCB)\lib\release
# ---------------------------------------------------------------------------
CFLAG1 = -Od -w -r- -k -y -v -vi- -c -tWC
CFLAG2 = -I..\lymfa\lymfasim;$(BCB)\include -D_NO_VCL
CFLAG3 = -Tkh30000
PFLAGS = -U..\lymfa\lymfasim;$(BCB)\lib;$(DEBUGLIBPATH) \
  -I..\lymfa\lymfasim;$(BCB)\include -D_NO_VCL -$Y -$W -$O- -v -JPHN -M
RFLAGS = -i..\lymfa\lymfasim;$(BCB)\include -D_NO_VCL
AFLAGS = /i$(BCB)\include /i"c:\source code\c_cpp\lymfa\lymfasim" \
  /i"c:\source code\c_cpp\shared" /d_NO_VCL /mx /w2 /zd
LFLAGS = -L..\lymfa\lymfasim;$(BCB)\lib;$(DEBUGLIBPATH) -ap -Tpe -x -Gn -v
IFLAGS =
# ---------------------------------------------------------------------------
ALLOBJ = c0x32.obj $(OBJFILES)
ALLRES = $(RESFILES)
ALLLIB = $(LIBFILES)  import32.lib cw32mt.lib
# ---------------------------------------------------------------------------
!ifdef IDEOPTIONS

[Version Info]
IncludeVerInfo=0
AutoIncBuild=0
MajorVer=1
MinorVer=0
Release=0
Build=0
Debug=0
PreRelease=0
Special=0
Private=0
DLL=0
Locale=1043
CodePage=1252

[Version Info Keys]
CompanyName=
FileDescription=Executable (Console)
FileVersion=1.0.0.0
InternalName=
LegalCopyright=
LegalTrademarks=
OriginalFilename=
ProductName=
ProductVersion=1.0.0.0
Comments=

[HistoryLists\hlIncludePath]
Count=1
Item0=$(BCB)\include;c:\source code\c_cpp\lymfa\lymfasim;c:\source code\c_cpp\shared

[HistoryLists\hlLibraryPath]
Count=1
Item0=$(BCB)\lib

[HistoryLists\hlConditionals]
Count=1
Item0=_NO_VCL

[Debugging]
DebugSourceDirs=

[Parameters]
RunParams=
HostApplication=

!endif

# ---------------------------------------------------------------------------
# MAKE SECTION
# ---------------------------------------------------------------------------
# This section of the project file is not used by the BCB IDE.  It is for
# the benefit of building from the command-line using the MAKE utility.
# ---------------------------------------------------------------------------

.autodepend
# ---------------------------------------------------------------------------
!if !$d(BCC32)
BCC32 = bcc32
!endif

!if !$d(DCC32)
DCC32 = dcc32
!endif

!if !$d(TASM32)
TASM32 = tasm32
!endif

!if !$d(LINKER)
LINKER = ilink32
!endif

!if !$d(BRCC32)
BRCC32 = brcc32
!endif
# ---------------------------------------------------------------------------
!if $d(PATHCPP)
.PATH.CPP = $(PATHCPP)
.PATH.C   = $(PATHCPP)
!endif

!if $d(PATHPAS)
.PATH.PAS = $(PATHPAS)
!endif

!if $d(PATHASM)
.PATH.ASM = $(PATHASM)
!endif

!if $d(PATHRC)
.PATH.RC  = $(PATHRC)
!endif
# ---------------------------------------------------------------------------
$(PROJECT): $(OBJFILES) $(RESDEPEN) $(DEFFILE)
    $(BCB)\BIN\$(LINKER) @&&!
    $(LFLAGS) +
    $(ALLOBJ), +
    $(PROJECT),, +
    $(ALLLIB), +
    $(DEFFILE), +
    $(ALLRES)
!
# ---------------------------------------------------------------------------
.pas.hpp:
    $(BCB)\BIN\$(DCC32) $(PFLAGS) {$< }

.pas.obj:
    $(BCB)\BIN\$(DCC32) $(PFLAGS) {$< }

.cpp.obj:
    $(BCB)\BIN\$(BCC32) $(CFLAG1) $(CFLAG2) $(CFLAG3) -n$(@D) {$< }

.c.obj:
    $(BCB)\BIN\$(BCC32) $(CFLAG1) $(CFLAG2) $(CFLAG3) -n$(@D) {$< }

.asm.obj:
    $(BCB)\BIN\$(TASM32) $(AFLAGS) $<, $@

.rc.res:
    $(BCB)\BIN\$(BRCC32) $(RFLAGS) -fo$@ $<
# ---------------------------------------------------------------------------
