# Supplementary material for: Mathematical modelling of lymphatic filariasis elimination programmes in India: required duration of mass drug administration and post-treatment level of infection indicators
Source: Parasit Vectors. 2016 Sep 13;9(1):501. doi: 10.1186/s13071-016-1768-y (PMC5022201; doi:10.1186/s13071-016-1768-y)
Supplement: Additional file 2: — A zip-file, containing the source-code of the LYMFASIM computer program. The contents of this zip archive are licensed under the Creative Commons Attribution-NonCommercial-NoDerivatives 4.0 International License. To view a copy of this license, visit http://creativecommons.org/licenses/by-nc-nd/4.0/or send a letter to Creative Commons, PO Box 1866, Mountain View, CA 94042, USA. By opening Additional file 2, you agree to the aforementioned license. You are free to use and share (copy and redistribute the material in any medium or format) the material contained within Additional File 2 under the following terms: Attribution: You must give appropriate credit, provide a link to the license, and indicate if changes were made. You may do so in any reasonable manner, but not in any way that suggests the licensor endorses you or your use. NonCommercial: You may not use the material for commercial purposes. No Derivatives: If you remix, transform, or build upon the material, you may not distribute the modified material. (ZIP 188 kb) [file 13071_2016_1768_MOESM2_ESM.zip › lymfasim_source_20150904_PV/shared/lym_amoe.cpp]

#pragma hdrstop
#include <condefs.h>


//---------------------------------------------------------------------------
USEUNIT("..\lymfa\lymfasim\lymfamoe.c");
USEUNIT("Amoeba.c");
USEUNIT("Nrutil.c");
//---------------------------------------------------------------------------
#pragma argsused
extern "C" void lymf_amoe(int argc,char **argv);
int main(int argc, char **argv)
{
        lymf_amoe(argc,argv);
        return 0;
}
 
