# Supplementary material for: Mathematical modelling of lymphatic filariasis elimination programmes in India: required duration of mass drug administration and post-treatment level of infection indicators
Source: Parasit Vectors. 2016 Sep 13;9(1):501. doi: 10.1186/s13071-016-1768-y (PMC5022201; doi:10.1186/s13071-016-1768-y)
Supplement: Additional file 2: — A zip-file, containing the source-code of the LYMFASIM computer program. The contents of this zip archive are licensed under the Creative Commons Attribution-NonCommercial-NoDerivatives 4.0 International License. To view a copy of this license, visit http://creativecommons.org/licenses/by-nc-nd/4.0/or send a letter to Creative Commons, PO Box 1866, Mountain View, CA 94042, USA. By opening Additional file 2, you agree to the aforementioned license. You are free to use and share (copy and redistribute the material in any medium or format) the material contained within Additional File 2 under the following terms: Attribution: You must give appropriate credit, provide a link to the license, and indicate if changes were made. You may do so in any reasonable manner, but not in any way that suggests the licensor endorses you or your use. NonCommercial: You may not use the material for commercial purposes. No Derivatives: If you remix, transform, or build upon the material, you may not distribute the modified material. (ZIP 188 kb) [file 13071_2016_1768_MOESM2_ESM.zip › lymfasim_source_20150904_PV/shared/NRUTIL.C]

#include <stdio.h>
#include <math.h>
#include <STDLIB.H>
#include <ALLOC.H>

#include "nrutil.h"

#ifdef SUN
char *malloc();
#endif

#define ITMAX 100   /* maximum # iterations in GSER */
#define EPS 3.0e-7

#ifdef __TURBOC__
float gammln( float xx)
#else
float gammln(xx)
float xx;
#endif
/*  RETURNS THE VALUE ln ?(xx) FOR xx>0.					Recipes pp.168 */
{
 double x,tmp,ser;
 static double cof[6] = {	 76.18009173,
							-86.50532033,
							 24.01409822,
							 -1.231739516,
							  0.120858003e-2,
							 -0.536382e-5	};
 int j;
 x = xx-1.0;
 tmp = x +5.5;
 tmp -= (x+0.5) * log(tmp);
 ser = 1.0;
 for (j=0; j<=5; j++)
	{
	 x += 1.0;
	 ser += cof[j] / x;
	}
 return (-tmp + log (2.50662827465 * ser));

}


#ifdef __TURBOC__
float chisq( float chikw, int df)
#else
float chisq(chikw,df)
float chikw;
int df;
#endif
/* RETURNS THE PROBABILITY Pr{X>chikw}						Recipes pp.177 */
{
 return gammq(df/2.0, chikw/2.0);
}

#ifdef __TURBOC__
float gammq( float a, float x)
#else
float gammq(a,x)
float a,x;
#endif
/* RETURNS THE INCOMPLETE GAMMA FUNCTION Q(a,x)=1-P(a,x)    Recipes pp.173 */
{
 float gamser,gammcf,gln;
 if (x <0.0 || a <= 0.0) nrerror ("Invalid argument(s) in routine GAMMQ");
 if (x < a+1.0)
	{
	 gser( &gamser, a, x, &gln);
	 return (1.0-gamser);
	}
  else
	{
	 gcf (&gammcf, a, x, &gln);
	 return (gammcf);
	}
}


#ifdef __TURBOC__
void gser(float *gamser, float a, float x, float *gln)
#else
gser(gamser,a,x,gln)
float *gamser,a,x,*gln;
#endif

/* RETURNS INCOMPLETE GAMMA FUNCTION BY ITS SERIES EXPANSION AS GAMSER
	ALSO RETURNS ln ?(a) AS GLN								Recipes pp.173 */
{
 int n;
 float sum,del,ap;
 double tmp;


 *gln = gammln(a);
 if ( x <= 0.0)
	{
	 if (x<0.0) nrerror ("x less than 0 in routine GSER");
	 *gamser=0.0;
	 return;
	}

  else
	{
	 ap=a;
	 del=sum=1.0/a;
	 for (n=1; n<=ITMAX; n++)
		{
		 ap += 1.0;
		 del *= x/ap;
		 sum += del;
		 if ( fabs(del) < fabs(sum)*EPS )
			{
			/*
			 *gamser = log(x);
			 *gamser = a*log(x);
			 *gamser = -x + a*log(x) ;
			 *gamser = (-x+a*log(x) - (*gln) );
			 *gamser = (float)exp((double)(-x+a*log(x) - (*gln)) );

			 tmp = -x+a*log(x) - (*gln);
			 tmp = exp(tmp);

			 *gamser = (float)exp((double)(-x+a*log(x) - (*gln)) );
			*/
			 *gamser = sum*exp(-x+a*log(x) - (*gln) );
			 return;
			}
		}
	 nrerror ("a too LARGE, IMAX too small in routine GSER");
	 return;
	}
}

#ifdef __TURBOC__
void gcf(float *gammcf, float a, float x, float *gln)
#else
gcf(gammcf,a,x,gln)
float *gammcf,a,x,*gln;
#endif
/*	USES CONTINUED FRACTION									Recipes pp.174 */
{
 int n;
 float gold=0.0, g, fac=1.0, b1=1.0;
 float b0=0.0, anf, ana, an, a1, a0=1.0;

 *gln=gammln(a);
 a1=x;
 for (n=1; n<=ITMAX; n++)
	{
	 an = (float) n;
	 ana = an - a;
	 a0 = (a1 + a0*ana) * fac;
	 b0 = (b1 + b0*ana) * fac;
	 anf = an * fac;
	 a1 = x*a0 + anf*a1;
	 b1 = x*b0 + anf*b1;
	 if (a1)
		{
		 fac = 1.0 / a1;
		 g = b1 * fac;
		 if ( fabs( (g-gold)/g ) < EPS)
			{
			 *gammcf = exp(-x+a*log(x)-(*gln))*g;
			 return;
			}
		 gold=g;
		}
	}
 nrerror("a too LARGE, ITMAX too small in routine GCF");


}

#ifdef __TURBOC__
float *vector(int nl, int nh)
#else
float *vector(nl,nh)
int nl,nh;
#endif
{
 /* ALLOCATES A float VECTOR WITH RANGE [nl..nh] 				vector	*/

 float *v;
 v = (float *) malloc ((unsigned) (nh-nl+1)*sizeof(float));
 if (!v) nrerror ("Allocation failure in function vector()");
 return(v-nl);
}


#ifdef __TURBOC__
float **matrix(int nrl, int nrh, int ncl, int nch)
#else
float **matrix(nrl,nrh,ncl,nch)
int nrl,nrh,ncl,nch;
#endif
{
 /* ALLOCATES A float MATRIX WITH RANGE [nrl..nrh][ncl..nch]		matrix	*/

 int i;
 float **m;

 m = (float **) malloc ((unsigned) (nrh-nrl+1)*sizeof(float *));
 if (!m) nrerror ("Allocation failure 1 in function matrix()");
 m -=nrl;

 for (i=nrl; i<=nrh; i++)
	{
	 m[i] = (float *) malloc ((unsigned) (nch-ncl+1)*sizeof(float));
	 if (!m[i]) nrerror ("Allocation failure 2 in function matrix()");
	 m[i]-=ncl;
	}
 return(m);
}


#ifdef __TURBOC__
void nrerror( char error_txt[])
#else
nrerror(error_txt)
char error_txt[];
#endif
{
 /* NUMERICAL RECIPES STANDARD ERROR HANDLER                    nrerror */

 fprintf(stderr, "Numerical Recipes run-time error.. \n");
 fprintf(stderr, "%s\n", error_txt);
 fprintf(stderr, "..... now exiting to system ... \n");
 exit(1);
}

#ifdef __TURBOC__
void nrwarning( char error_txt[])
#else
nrwarning(error_txt)
char error_txt[];
#endif
{
 /* NUMERICAL RECIPES STANDARD WARNING HANDLER                  nrwarning */

 printf("%s\n", error_txt);
}


#ifdef __TURBOC__
void free_vector(float *v, int nl, int nh)
#else
free_vector(v,nl,nh)
float *v;
int nl,nh;
#endif
{
 /* FREES A float VECTOR ALLOCATED BY vector() 					free_vector */
 nh++;
#ifdef __TURBOC__
 free ((void*) (v+nl));
#else
 free ((char *) (v+nl));
#endif

}

#ifdef __TURBOC__
void free_matrix(float **m, int nrl, int nrh, int ncl, int nch)
#else
free_matrix(m,nrl,nrh,ncl,nch)
float **m;
int nrl,nrh,ncl,nch;
#endif
{
 /* FREES A float MATRIX ALLOCATED BY matrix()					free_matrix	*/

 int i;
 for(i=nrh; i>=nrl; i--)
#ifdef __TURBOC__
	free ((void *) (m[i]+ncl));
#else
	free ((char *) (m[i]+ncl));
#endif
 nch++;
#ifdef __TURBOC__
 free((void *) (m+nrl));
#else
 free((char *) (m+nrl));
#endif

}
