# Supplementary material for: Mathematical modelling of lymphatic filariasis elimination programmes in India: required duration of mass drug administration and post-treatment level of infection indicators
Source: Parasit Vectors. 2016 Sep 13;9(1):501. doi: 10.1186/s13071-016-1768-y (PMC5022201; doi:10.1186/s13071-016-1768-y)
Supplement: Additional file 2: — A zip-file, containing the source-code of the LYMFASIM computer program. The contents of this zip archive are licensed under the Creative Commons Attribution-NonCommercial-NoDerivatives 4.0 International License. To view a copy of this license, visit http://creativecommons.org/licenses/by-nc-nd/4.0/or send a letter to Creative Commons, PO Box 1866, Mountain View, CA 94042, USA. By opening Additional file 2, you agree to the aforementioned license. You are free to use and share (copy and redistribute the material in any medium or format) the material contained within Additional File 2 under the following terms: Attribution: You must give appropriate credit, provide a link to the license, and indicate if changes were made. You may do so in any reasonable manner, but not in any way that suggests the licensor endorses you or your use. NonCommercial: You may not use the material for commercial purposes. No Derivatives: If you remix, transform, or build upon the material, you may not distribute the modified material. (ZIP 188 kb) [file 13071_2016_1768_MOESM2_ESM.zip › lymfasim_source_20150904_PV/shared/NRUTIL.H]

/* Numerical Recipes: header file for utility functions, see pp 705- */
/*hallo */

#ifdef __TURBOC__

float chisq( float chikw, int df);
/* RETURNS THE PROBABILITY Pr{X>chikw}                                          Recipes pp.177 */

float gammq( float a, float x);
/* RETURNS THE INCOMPLETE GAMMA FUNCTION Q(a,x)=1-P(a,x)    Recipes pp.173 */

void gser(float *gamser, float a, float x, float *gln);
/* RETURNS INCOMPLETE GAMMA FUNCTION BY ITS SERIES EXPANSION AS GAMSER
	ALSO RETURNS ln ?(a) AS GLN                                                             Recipes pp.173 */

void gcf(float *gammcf, float a, float x, float *gln);
/*      USES CONTINUED FRACTION                                                                 Recipes pp.174 */

float gammln( float xx);
/*  RETURNS THE VALUE ln ?(xx) FOR xx>0.                                        Recipes pp.168 */

float *vector(int nl, int nh);
							/* ALLOCATES A float VECTOR WITH RANGE [nl..nh] */

void nrerror( char error_txt[]);
							/* NUMERICAL RECIPES STANDARD ERROR HANDLER */
void nrwarning( char error_txt[]);

void free_vector(float *v, int nl, int nh);
							/* FREES A float VECTOR ALLOCATED BY vector() */


void free_matrix(float **m, int nrl, int nrh, int ncl, int nch);

float **matrix(int nrl, int nrh, int ncl, int nch);
				/* ALLOCATES A MATRIX WITH RANGES [nrl..nrh][ncl..nch]  */

#else

float chisq();
float gammq();
float gammln();
float *vector();
float **matrix();
char *calloc();

#endif
