# Supplementary material for: Mathematical modelling of lymphatic filariasis elimination programmes in India: required duration of mass drug administration and post-treatment level of infection indicators
Source: Parasit Vectors. 2016 Sep 13;9(1):501. doi: 10.1186/s13071-016-1768-y (PMC5022201; doi:10.1186/s13071-016-1768-y)
Supplement: Additional file 4: — Excel document, summarizing the empirical data on pre-control association between Mf and Ag prevalence that were obtained from literature. (XLSX 26 kb) [file 13071_2016_1768_MOESM4_ESM.xlsx]

## Sheet: Readme
Explanation of variables
	Variable name	Description
	Study_id	Unique study id
	Year of data collection	Year in which data collection took place
	Continent	Continent where the study took place
	Country	Country where the study took place
	Vector	Vector species in study location
	Past interventions	Whether interventions had been implemented in the area in the years preceding the study
	Diagnostic test mf	diagnostic test used to measure mf prevalence (mbf: membrane filtration, ccb: counting chamber, cap: capillary tube technique, knt: knott technique, ths: thick smear)
	Bloodvolume	Bloodvolume examined for mf (in μl)
	No. of people examined for mf	Number of people examined for the presence of mf
	Mf prevalence	Percentage of people found mf positive
	Diagnostic test ag	diagnostic test used to measure antigen prevalence (ICT card test or ELISA)
	No. of people examined for Ag	number of people examined for antigenaemia
	Ag prevalence	percentage of people found antigenaemia positive
	Concerns about potential bias	Whether or not there are concerns about factors causing bias in the observed association between mf and ag prevalence
	Remarks	Remarks
Studies included in the analysis
	Study_id	Bibliograhic information
	89SANT	Santhanam S, Kumar H, Sethumadhavan KV, Chandrasekharan A, Jain DC, Malhotra A et al. Detection of Wuchereria bancrofti antigen in serum and finger prick blood samples by enzyme immunoassay: field evaluation. Trop Med Parasitol. 1989;40(4):440-4.
	93FARI	Faris R, Ramzy RM, Gad AM, Weil GJ, Buck AA. Community diagnosis of Bancroftian filariasis. Trans R Soc Trop Med Hyg. 1993;87(6):659-61.
	93TURN	Turner P, Copeman B, Gerisi D, Speare R. A comparison of the Og4C3 antigen capture ELISA, the Knott test, an IgG4 assay and clinical signs, in the diagnosis of Bancroftian filariasis. Trop Med Parasitol. 1993;44(1):45-8.
	94LAMM	Lammie PJ, Hightower AW, Eberhard ML. Age-specific prevalence of antigenemia in a Wuchereria bancrofti- exposed population. Am J Trop Med Hyg. 1994;51(3):348-55.
	95CHAN	Chanteau S, Glaziou P, Plichart C, Luquiaud P, Moulia-Pelat JP, N'Guyen L et al. Wuchereria bancrofti filariasis in French Polynesia: age-specific patterns of microfilaremia, circulating antigen, and specific IgG and IgG4 responses according to transmission level. Int J Parasitol. 1995;25(1):81-5.
	96SIMO	Simonsen PE, Lemnge MM, Msangeni HA, Jakobsen PH, Bygbjerg IC. Bancroftian filariasis: the patterns of filarial-specific immunoglobulin G1 (IgG1), IgG4, and circulating antigens in an endemic community of northeastern Tanzania. Am J Trop Med Hyg. 1996;55(1):69-75.
	98MYUN	Myung K, Massougbodji A, Ekoue S, Atchade P, Kiki-Fagla V, Klion AD. Lymphatic filariasis in a hyperendemic region: a ten-year, follow-up panel survey. Am J Trop Med Hyg. 1998;59(2):222-6.
	98WAMA	Wamae CN, Gatika SM, Roberts JM, Lammie PJ. Wuchereria bancrofti in Kwale District, Coastal Kenya: patterns of focal distribution of infection, clinical manifestations and anti-filarial IgG responsiveness. Parasitology. 1998;116(Pt 2):173-82.
	99PHAN	Phantana S, Sensathein S, Songtrus J, Klagrathoke S, Phongnin K. ICT filariasis test: a new screening test for Bancroftian filariasis. Southeast Asian J Trop Med Public Health. 1999;30(1):47-51.
	00DUNY	Dunyo SK, Nkrumah FK, Simonsen PE. Single-dose treatment of Wuchereria bancrofti infections with ivermectin and albendazole alone or in combination: evaluation of the potential for control at 12 months after treatment. Trans R Soc Trop Med Hyg. 2000;94(4):437-43.
	00MELR	Melrose W, Pisters P, Turner P, Kombati Z, Selve BP, Hii J et al. Prevalence of filarial antigenaemia in Papua New Guinea: results of surveys by the School of Public Health and Tropical Medicine, James Cook University, Townsville, Australia. P N G Med J. 2000;43(3-4):161-5.
	01FREE	Freeman AR, Lammie PJ, Houston R, LaPointe MD, Streit TG, Jooste PL et al. A community-based trial for the control of lymphatic filariasis and iodine deficiency using salt fortified with diethylcarbamazine and iodine. Am J Trop Med Hyg. 2001;65(6):865-71.
	01ONAP	Onapa AW, Simonsen PE, Pedersen EM, Okello DO. Lymphatic filariasis in Uganda: baseline investigations in Lira, Soroti and Katakwi districts. Trans R Soc Trop Med Hyg. 2001;95(2):161-7.
	01STEE	Steel C, Ottesen EA, Weller PF, Nutman TB. Worm burden and host responsiveness in Wuchereria bancrofti infection: use of antigen detection to refine earlier assessments from the South Pacific. Am J Trop Med Hyg. 2001;65(5):498-503.
	01SUNI	Sunish IP, Rajendran R, Satyanarayana K, Munirathinam A, Gajanana A. Immunochromatographic test (ICT) for estimation of true prevalence of bancroftian filariasis in an endemic area in southern India. Trans R Soc Trop Med Hyg. 2001;95(6):607-9.
	01TISC	Tisch DJ, Hazlett FE, Kastens W, Alpers MP, Bockarie MJ, Kazura JW. Ecologic and biologic determinants of filarial antigenemia in bancroftian filariasis in papua new guinea. J Infect Dis. 2001;184(7):898-904.
	02BHUM	Bhumiratana A, Wattanakull B, Koyadun S, Suvannadabba S, Rojanapremsuk J, Tantiwattanasup W. Relationship between male hydrocele and infection prevalences in clustered communities with uncertain transmission of Wuchereria bancrofti on the Thailand-Myanmar border. Southeast Asian J Trop Med Public Health. 2002;33(1):7-17.
	02NIEL	Nielsen NO, Makaula P, Nyakuipa D, Bloch P, Nyasulu Y, Simonsen PE. Lymphatic filariasis in Lower Shire, southern Malawi. Trans R Soc Trop Med Hyg. 2002;96(2):133-8.
	02SIMO	Simonsen PE, Meyrowitsch DW, Jaoko WG, Malecela MN, Mukoko D, Pedersen EM et al. Bancroftian filariasis infection, disease, and specific antibody response patterns in a high and a low endemicity community in East Africa. Am J Trop Med Hyg. 2002;66(5):550-9.
	02WEER	Weerasooriya MV, Gunawardena NK, Itoh M, Qiu XG, Kimura E. Prevalence and intensity of Wuchereria bancrofti antigenaemia in Sri Lanka by Og4C3 ELISA using filter paper-absorbed whole blood. Trans R Soc Trop Med Hyg. 2002;96(1):41-5.
	03BRAG	Braga C, Dourado MI, Ximenes RA, Alves L, Brayner F, Rocha A et al. Field evaluation of the whole blood immunochromatographic test for rapid bancroftian filariasis diagnosis in the northeast of Brazil. Rev Inst Med Trop Sao Paulo. 2003;45(3):125-9.
	03MALH	Malhotra I, Ouma JH, Wamachi A, Kioko J, Mungai P, Njzovu M et al. Influence of maternal filariasis on childhood infection and immunity to Wuchereria bancrofti in Kenya. Infect Immun. 2003;71(9):5231-7.
	03NUCH	Nuchprayoon S, Sanprasert V, Porksakorn C, Nuchprayoon I. Prevalence of bancroftian filariasis on the Thai-Myanmar border. Asian Pac J Allergy Immunol. 2003;21(3):179-88.
	04MEYR	Meyrowitsch DW, Simonsen PE, Magesa SM. A 26-year follow-up of bancroftian filariasis in two communities in north-eastern Tanzania. Ann Trop Med Parasitol. 2004;98(2):155-69.
	04PANI	Pani SP, Hoti SL, Vanamail P, Das LK. Comparison of an immunochromatographic card test with night blood smear examination for detection of Wuchereria bancrofti microfilaria carriers. Natl Med J India. 2004;17(6):304-6.
	04SIMO	Simonsen PE, Magesa SM. Observations on false positive reactions in the rapid NOW Filariasis card test. Trop Med Int Health. 2004;9(11):1200-2.
	04WASH	Washington CH, 3rd, Radday J, Streit TG, Boyd HA, Beach MJ, Addiss DG et al. Spatial clustering of filarial transmission before and after a Mass Drug Administration in a setting of low infection prevalence. Filaria J. 2004;3(1):3.
	05DAS	Das D, Kumar S, Sahoo PK, Dash AP. A survey of bancroftian filariasis for microfilariae & circulating antigenaemia in two villages of Madhya Pradesh. Indian J Med Res. 2005;121(6):771-5.
	05FRAS	Fraser M, Taleo G, Taleo F, Yaviong J, Amos M, Babu M et al. Evaluation of the program to eliminate lymphatic filariasis in Vanuatu following two years of mass drug administration implementation: results and methodologic approach. Am J Trop Med Hyg. 2005;73(4):753-8.
	06RAMZ	Ramzy RM, El Setouhy M, Helmy H, Ahmed ES, Abd Elaziz KM, Farid HA et al. Effect of yearly mass drug administration with diethylcarbamazine and albendazole on bancroftian filariasis in Egypt: a comprehensive assessment. Lancet. 2006;367(9515):992-9.
	08WEIL	Weil GJ, Kastens W, Susapu M, Laney SJ, Williams SA, King CL et al. The impact of repeated rounds of mass drug administration with diethylcarbamazine plus albendazole on bancroftian filariasis in papua new Guinea. PLoS Negl Trop Dis. 2008;2(12):e344.
	11NJEN	Njenga SM, Mwandawiro CS, Wamae CN, Mukoko DA, Omar AA, Shimada M et al. Sustained reduction in prevalence of lymphatic filariasis infection in spite of missed rounds of mass drug administration in an area under mosquito nets for malaria control. Parasit Vectors. 2011;4:90.
	11RICH	Richards FO, Eigege A, Miri ES, Kal A, Umaru J, Pam D et al. Epidemiological and entomological evaluations after six years or more of mass drug administration for lymphatic filariasis elimination in Nigeria. PLoS Negl Trop Dis. 2011;5(10):e1346.
	13MWAK	Mwakitalu ME, Malecela MN, Pedersen EM, Mosha FW, Simonsen PE. Urban lymphatic filariasis in the metropolis of Dar es Salaam, Tanzania. Parasit Vectors. 2013;6:286.
	13SHAW	Shawa ST, Mwase ET, Pedersen EM, Simonsen PE. Lymphatic filariasis in Luangwa District, South-East Zambia. Parasit Vectors. 2013;6(1):299.
	13SIMO	Simonsen PE, Derua YA, Kisinza WN, Magesa SM, Malecela MN, Pedersen EM. Lymphatic filariasis control in Tanzania: effect of six rounds of mass drug administration with ivermectin and albendazole on infection and transmission. BMC Infect Dis. 2013;13:335.
	14CHES	Chesnais CB, Missamou F, Pion SD, Bopda J, Louya F, Majewski AC et al. A case study of risk factors for lymphatic filariasis in the Republic of Congo. Parasit Vectors. 2014;7:300.
Search strategy
	We did a literature review of population based studies published until present, aiming to identify studies that contain community-level data on mf and ag prevalence, before the start of the control programs. We searched the Medline (PubMed) database to identify relevant studies containing data on lymphatic filariasis. Since the monoclonal antibody AD12.1, the basis for ICT, was introduced for the…
		Search terms used for identifying studies in the Medline (PubMed) database
		(lymphatic filariasis OR elephantiasis OR wuchereria bancrofti OR "bancroftian filariasis") AND (antigen OR antigenemia OR AD12-ICT-card OR Og4C3 OR ICT OR card-test [tw] OR "card test" OR "Alere")
	Applying the systematic search strategy, we found 797 potentially relevant articles. Amongst them, only the studies that provide information on both mf and ag prevalence were included, where ag prevalence had to be measured by either one of the following tests: ICT, Og4C3 ELISA, AD12-ICT-card or Alere Filariasis Test Strip. Titles and abstract were scanned to exclude any studies not about LF, rev…

## Sheet: LitData_SelectionForFigure
Study_id	Year of data collection	Continent	Country	Vector_species	Past interventions	Diagnostic test mf	Bloodvolume	No. of people examined for mf	Mf prevalence (%)	Diagnostic test used for measuring ag	No. of people examined for Ag	Ag prevalence	Concerns about potential bias	Remarks
98MYUN		Africa	Benin	Anopheles	no	mbf	2000	410	0.49	ELISA	410	1.46	yes	population aged 10 years and above;
06RAMZ	2000	Africa	Egypt	Culex	yes	mbf	1000	810	3.1	ICT	810	13.6	yes	treatment with DEC in the past (although not mass treatment); aimed for random sample of population aged 5 years and above
06RAMZ	2000	Africa	Egypt	Culex	no	mbf	1000	1067	11.5	ICT	1067	19	yes	treatment with DEC in the past (although not mass treatment); aimed for random sample of population aged 5 years and above
93FARI		Africa	Egypt	Culex	no	ths	50	427	22	ELISA	427	39	yes	population aged 10 years and above;
00DUNY	1996-1998	Africa	Ghana	Anopheles	no	ccb	100	1425	23.9	ELISA	1425	36	no	population of 4 villages combined; data are for study population aged 6 years and above
02SIMO	1998	Africa	Kenya	Anopheles, Culex	no	ccb	100	825	2.7	ELISA	770	16.5	no	aimed to study whole population aged 1 year and above
03MALH	~2000?	Africa	Kenya	Anopheles	no	ccb	200	1511	14.1	ELISA	1522	37.4	no	study sample consisted of children and their parents; may not necessarily be representative for whole population
11NJEN	2002	Africa	Kenya	Anopheles, Culex	no	ccb	100	181	17.7	ICT	182	27.5	no	sample of the population aged 5 years and above
11NJEN	2002	Africa	Kenya	Anopheles, Culex	no	ccb	100	157	17.8	ICT	157	32.5	no	sample of the population aged 5 years and above
11NJEN	2002	Africa	Kenya	Anopheles, Culex	no	ccb	100	173	18.5	ICT	172	38.4	no	sample of the population aged 5 years and above
11NJEN	2002	Africa	Kenya	Anopheles, Culex	no	ccb	100	148	21.6	ICT	148	29.7	no	sample of the population aged 5 years and above
11NJEN	2002	Africa	Kenya	Anopheles, Culex	no	ccb	100	194	22.7	ICT	198	42.9	no	sample of the population aged 5 years and above
11NJEN	2002	Africa	Kenya	Anopheles, Culex	no	ccb	100	194	22.7	ICT	199	34.7	no	sample of the population aged 5 years and above
11NJEN	2002	Africa	Kenya	Anopheles, Culex	no	ccb	100	180	22.8	ICT	195	36.4	no	sample of the population aged 5 years and above
11NJEN	2002	Africa	Kenya	Anopheles, Culex	no	ccb	100	192	22.9	ICT	196	33.2	no	sample of the population aged 5 years and above
98WAMA		Africa	Kenya	Anopheles	no	mbf	1000	176	6.3	ELISA	176	20.5	no	population aged 2 and above;
98WAMA		Africa	Kenya	Anopheles	no	mbf	1000	152	24	ELISA	152	48.9	no	population aged 2 and above;
02NIEL	2000	Africa	Malawi	Anopheles	no	ccb	100	241	20.3	ICT	227	63.4	no	village was selected because of its high Ag prevalence; random sample of population aged 1 years and above
02NIEL	2000	Africa	Malawi	Anopheles	no	ccb	100	296	22.6	ICT	280	65.4	no	village was selected because of its high Ag prevalence; random sample of population aged 1 years and above
11RICH	2003	Africa	Nigeria	Anopheles	no	ths	60	402	0.2	ICT	452	9.3	no	sites not previously treated for onchocerciasis; convenience samples of permanent village residents aged 2 years and above
11RICH	2003	Africa	Nigeria	Anopheles	no	ths	60	261	0.4	ICT	311	6.4	no	sites not previously treated for onchocerciasis; convenience samples of permanent village residents aged 2 years and above
11RICH	2003	Africa	Nigeria	Anopheles	no	ths	60	424	0.5	ICT	474	13.5	no	sites not previously treated for onchocerciasis; convenience samples of permanent village residents aged 2 years and above
11RICH	2003	Africa	Nigeria	Anopheles	no	ths	60	419	5	ICT	469	23.5	no	sites not previously treated for onchocerciasis; convenience samples of permanent village residents aged 2 years and above
11RICH	2003	Africa	Nigeria	Anopheles	no	ths	60	403	9.9	ICT	453	31.8	no	sites not previously treated for onchocerciasis; convenience samples of permanent village residents aged 2 years and above
14CHES	2012	Africa	Republic of Congo	Anopheles	no	ths	70	774	5.3	ICT	774	17.1	yes	population aged 5 years and above; children overrepresented (40% of sample =<15 years of age)
02SIMO	1998	Africa	Tanzania	Anopheles, Culex	no	ccb	100	848	24.9	ELISA	837	52.2	no	aimed to study whole population aged 1 year and above
04MEYR	2001	Africa	Tanzania	Anopheles, Culex	yes	ccb	100	556	16.7	ICT	556	43.5	no	aimed to study whole population aged 1 year and above; mass drug administration in 1992
04MEYR	2001	Africa	Tanzania	Anopheles, Culex	yes	ccb	100	468	20.1	ICT	468	45.1	no	aimed to study whole population aged 1 year and above; mass drug administration in 1992
04SIMO	~2001?	Africa	Tanzania	Anopheles, Culex	no	ccb	100	96	25	ICT	96	50	no	aimed to study whole population aged 2 year and above
13MWAK	2011	Africa	Tanzania	Culex (Anopheles?)	yes	ccb	100	24	0.4	ICT	284	8.8	yes	urban setting, 2 rounds of MDA 5 and 6 years before the survey, mf and Ag measured in population aged 10 years and above
13MWAK	2011	Africa	Tanzania	Culex (Anopheles?)	yes	ccb	100	21	0.7	ICT	293	7.8	yes	urban setting, 2 rounds of MDA 5 and 6 years before the survey, mf and Ag measured in population aged 10 years and above
13MWAK	2011	Africa	Tanzania	Culex (Anopheles?)	yes	ccb	100	15	0.9	ICT	287	7	yes	urban setting, 2 rounds of MDA 5 and 6 years before the survey, mf and Ag measured in population aged 10 years and above
13MWAK	2011	Africa	Tanzania	Culex (Anopheles?)	yes	ccb	100	39	1	ICT	348	13.5	yes	urban setting, 2 rounds of MDA 5 and 6 years before the survey, mf and Ag measured in population aged 10 years and above
13SIMO	2004	Africa	Tanzania	Anopheles, Culex	no	ccb	100	919	24.5	ELISA	154	53.3	no	population aged 1 years and above
96SIMO		Africa	Tanzania	Anopheles, Culex	no	ccb	50	293	31.7	ELISA	293	54.6	no	aimed to study whole population agd 1 year and above
01ONAP	2000	Africa	Uganda	Anopheles	no	ths	100	422	9.7	ICT	896	18.3	no	data pertain to 4-5 adjacent villages; voluntary participation, low participation rates for night-blood examination
01ONAP	2000	Africa	Uganda	Anopheles	no	ths	100	513	22.4	ICT	900	30.1	no	data pertain to 4-5 adjacent villages; voluntary participation, low participation rates for night-blood examination
01ONAP	2000	Africa	Uganda	Anopheles	no	ths	100	322	25.5	ICT	890	29.1	no	data pertain to 4-5 adjacent villages; voluntary participation, low participation rates for night-blood examination
13SHAW	2011	Africa	Zambia	Anopheles	no	ccb	100	546	0.9	ICT	546	8.6	no	mf only tested in ag positives; aimed to study whole population aged 1 year and above
03BRAG	1999	Americas	Brazil		no	ths	60	625	6.1	ICT	625	31.7	no	population aged 5-65
01FREE		Americas	Haiti	Culex	no	ths	20	409	20.1	ELISA	348	40.2	no	aimed to study whole population
04WASH	2000	Americas	Haiti	Culex	no	ths	20	587	0.9	ICT	578	10.4	no	convenience sample
94LAMM		Americas	Haiti	Culex	no	ths	20	419	28.9	ELISA	419	49.4	no	aimed to study whole population aged 1 year and above
01SUNI		Asia	India	Culex	no	ths	20	3505	12.2	ICT	3505	23.7	no	aimed to study whole population aged 2 year and above
04PANI		Asia	India	Culex	no	ths	60	200	17	ICT	200	37	no	random selection of households and examination of all available individuals in the household; when measured by ELISA, the Ag prevalence was only 24%;
05DAS	2002-2003	Asia	India	Culex	no	ths	40	88	19.3	ELISA	88	47.7	no	aimed to study whole population aged 1 year and above
05DAS	2002-2003	Asia	India	Culex	no	ths	40	332	19.6	ELISA	332	38	no	aimed to study whole population aged 1 year and above
89SANT		Asia	India	Culex	no	ths	40	1009	3.9	ELISA	1009	14.5	no	population aged 2+
02WEER	1996-1997	Asia	Sri Lanka	Culex	yes	ths	60	2520	2.7	ELISA	2520	11.7	yes	random sample of poulation; some individuals had a history of treatment, but no mass drug administration
02BHUM	1999	Asia	Thailand		yes	ths	60	219	3.7	ICT	219	23.7	yes	aim to study whole popuation aged 1 year and above; area with migration and selective treatment with DEC in the past (discontinued since 1997)
03NUCH	?2000	Asia	Thailand	Aedes	yes	ths	60	433	6	ELISA	265	22	yes	area under mass treatment; unclear when MDA started and how effective it was; selection criteria study population unclear
99PHAN		Asia	Thailand		no	ths	60	454	9.03	ICT	454	12.33	yes	Myanmar laborers who come to work in Mae Sot District, Thailand
01STEE	1974	Oceania	Cook Islands		no	mbf	1000	360	30.8	ELISA	360	49.4	no	population aged 1 year and above; retrospective antigen assessment on stored blood samples.
95CHAN		Oceania	French P	Aedes	yes	mbf	1000	196	1	ELISA	196	1.1	yes	population aged 10 and above
95CHAN		Oceania	French P	Aedes	yes	mbf	1000	1027	6.6	ELISA	1027	20.4	yes	population aged 10 and above
95CHAN		Oceania	French P	Aedes	yes	mbf	1000	627	21.5	ELISA	627	41.3	yes	population aged 10 and above
00MELR		Oceania	Papua New Guinea		no	knt	1000	69	10	ELISA	69	38	yes	inclusion criteria unclear: children <10 maybe excluded?
00MELR		Oceania	Papua New Guinea		no	knt	1000	575	20	ELISA	575	55	yes	inclusion criteria unclear: children <10 maybe excluded?
00MELR		Oceania	Papua New Guinea		no	knt	1000	140	21	ICT	140	32	yes	inclusion criteria unclear: children <10 maybe excluded?
00MELR		Oceania	Papua New Guinea		no	knt	1000	212	23	ICT	212	53	yes	inclusion criteria unclear: children <10 maybe excluded?
00MELR		Oceania	Papua New Guinea		no	knt	1000	222	35	ELISA	222	65	yes	inclusion criteria unclear: children <10 maybe excluded?
00MELR		Oceania	Papua New Guinea		no	knt	1000	181	37	ELISA	181	52	yes	inclusion criteria unclear: children <10 maybe excluded?
00MELR		Oceania	Papua New Guinea		no	knt	1000	300	51	ELISA	300	82	yes	inclusion criteria unclear: children <10 maybe excluded?
00MELR		Oceania	Papua New Guinea		no	knt	1000	485	52	ELISA	485	76	yes	inclusion criteria unclear: children <10 maybe excluded?
00MELR		Oceania	Papua New Guinea		no	knt	1000	600	54	ELISA	600	76	yes	inclusion criteria unclear: children <10 maybe excluded?
01TISC	1993-1994	Oceania	Papua New Guinea		no	mbf	1000	1322	66.7	ELISA	1322	77.2	no	population aged 1 year and above; data from 11 villages combined
08WEIL	2003	Oceania	Papua New Guinea		no	mbf	1000	571	18.6	ICT	558	47.5	no	data from 4 villages combined; aimed to study whole population aged 2 year and above
93TURN		Oceania	Papua New Guinea		no	knt	1000		15	ELISA		48	no	population aged 5-65
93TURN		Oceania	Papua New Guinea		no	knt	1000		25	ELISA		50	no	population aged 5-65
93TURN		Oceania	Papua New Guinea		no	knt	1000		30	ELISA		78	no	population aged 5-65
05FRAS	1998	Oceania	Vanuatu		no	ths	60	31	3	ICT	31	10	yes	data from 1998 (at baseline); MDA since 2000, some vector control; population aged 10 years and above
05FRAS	1998	Oceania	Vanuatu		no	ths	60	100	3	ICT	100	4	yes	data from 1998 (at baseline); MDA since 2000, some vector control; population aged 10 years and above
05FRAS	1998	Oceania	Vanuatu		no	ths	60	127	3	ICT	127	9	yes	data from 1998 (at baseline); MDA since 2000, some vector control; population aged 10 years and above
05FRAS	1998	Oceania	Vanuatu		no	ths	60	66	6	ICT	66	14	yes	data from 1998 (at baseline); MDA since 2000, some vector control; population aged 10 years and above
05FRAS	1998	Oceania	Vanuatu		no	ths	60	28	7	ICT	28	11	yes	data from 1998 (at baseline); MDA since 2000, some vector control; population aged 10 years and above
05FRAS	1998	Oceania	Vanuatu		no	ths	60	61	21	ICT	61	36	yes	data from 1998 (at baseline); MDA since 2000, some vector control; population aged 10 years and above
05FRAS	1998	Oceania	Vanuatu		no	ths	60	100	27	ICT	100	53	yes	data from 1998 (at baseline); MDA since 2000, some vector control; population aged 10 years and above
05FRAS	1998	Oceania	Vanuatu		no	ths	60	48	29	ICT	48	46	yes	data from 1998 (at baseline); MDA since 2000, some vector control; population aged 10 years and above
